# Supplementary material for: Exploring Approaches for Detecting Protein Functional Similarity within an Orthology-based Framework
Source: Sci Rep. 2017 Mar 23;7:381. doi: 10.1038/s41598-017-00465-5 (PMC5428484; doi:10.1038/s41598-017-00465-5)
Supplement: Supplementary file 2 — Data File S1 [file 41598_2017_465_MOESM2_ESM.xls]

## Sheet: legend
Column name	Description
organism1	First organism name of an orthology relationship.
organism2	Second organism name of an orthology relationship.
ontology	Ontology name, as used in the manuscript.
semsim	Semantic similarity name, as used in the manuscript.
funsim	Mixing strategy name, as used in the manuscript.
rawth	Ideal raw score threshold, minimizing the error rate between cases (orthologs) and controls (random protein pairs). This number is an average of 225 randomized case/control runs.
nrawfalse	Number of incorrectly assigned pairs using the respective ideal raw score threshold. Includes both false positive and false negatives. This number is an average of 225 randomized case/control runs.
nrawfalselower	Lower boundary of the 99% confidence interval of the mean for "nrawfalse".
nrawfalseupper	Upper boundary of the 99% confidence interval of the mean for "nrawfalse".
nrawtot	Total number of cases and controls. Sets of cases and controls are matched by size.
zzth	Ideal z-score threshold, minimizing the error rate between cases (orthologs) and controls (random protein pairs). This number is an average of 225 randomized case/control runs. Z-scores are available only for BP, MF, and CC ontologies.
nzzfalse	Number of incorrectly assigned pairs using the respective ideal z-score threshold. Includes both false positive and false negatives. This number is an average of 225 randomized case/control runs.
nzzfalselower	Lower boundary of the 99% confidence interval of the mean for "nzzfalse".
nzzfalseupper	Upper boundary of the 99% confidence interval of the mean for "nzzfalse".
nzztot	Total number of cases and controls. Sets of cases and controls are matched by size.

## Sheet: all_all
organism1	organism2	ontology	semsim	funsim	rawth	nrawfalse	nrawfalselower	nrawfalseupper	nrawtot	zzth	nzzfalse	nzzfalselower	nzzfalseupper	nzztot
human	fly	BP+MF	simGIC	fsAvg	0.0102783	307.591	305.534	309.648	3736	NA	NA	NA	NA	NA
human	fly	BP+MF	simGIC	fsABM	0.065295	240.587	238.921	242.253	3736	NA	NA	NA	NA	NA
human	fly	BP+MF	simGIC	fsBMA	0.107646	215.969	214.346	217.592	3736	NA	NA	NA	NA	NA
human	fly	BP+MF	simGIC	fsMax	0.466373	324.204	322.074	326.335	3736	NA	NA	NA	NA	NA
human	fly	BP+MF	simGIC	fsBMM	0.166003	230.978	229.215	232.74	3736	NA	NA	NA	NA	NA
human	fly	BP+MF	simIC	fsAvg	0.0143843	340.547	338.363	342.731	3736	NA	NA	NA	NA	NA
human	fly	BP+MF	simIC	fsABM	0.0693387	260.133	258.408	261.859	3736	NA	NA	NA	NA	NA
human	fly	BP+MF	simIC	fsBMA	0.103255	207.276	205.857	208.694	3736	NA	NA	NA	NA	NA
human	fly	BP+MF	simIC	fsMax	0.289788	294.88	293.104	296.656	3736	NA	NA	NA	NA	NA
human	fly	BP+MF	simIC	fsBMM	0.155484	237.791	236.109	239.474	3736	NA	NA	NA	NA	NA
human	fly	BP+MF	simJC	fsAvg	0.0586417	492.751	490.873	494.63	3736	NA	NA	NA	NA	NA
human	fly	BP+MF	simJC	fsABM	0.140236	295.458	293.844	297.072	3736	NA	NA	NA	NA	NA
human	fly	BP+MF	simJC	fsBMA	0.191797	257.422	255.83	259.015	3736	NA	NA	NA	NA	NA
human	fly	BP+MF	simJC	fsMax	0.490216	328.098	325.865	330.331	3736	NA	NA	NA	NA	NA
human	fly	BP+MF	simJC	fsBMM	0.260984	271.538	269.81	273.266	3736	NA	NA	NA	NA	NA
human	fly	BP+MF	simLin	fsAvg	0.0480338	424.204	421.885	426.524	3736	NA	NA	NA	NA	NA
human	fly	BP+MF	simLin	fsABM	0.186301	297.107	295.332	298.881	3736	NA	NA	NA	NA	NA
human	fly	BP+MF	simLin	fsBMA	0.268412	212.116	210.566	213.665	3736	NA	NA	NA	NA	NA
human	fly	BP+MF	simLin	fsMax	0.653788	343.053	341.27	344.837	3736	NA	NA	NA	NA	NA
human	fly	BP+MF	simLin	fsBMM	0.401425	249.293	247.662	250.924	3736	NA	NA	NA	NA	NA
human	fly	BP+MF	simRel	fsAvg	0.0384502	388.351	386.077	390.625	3736	NA	NA	NA	NA	NA
human	fly	BP+MF	simRel	fsABM	0.15413	291.507	289.64	293.374	3736	NA	NA	NA	NA	NA
human	fly	BP+MF	simRel	fsBMA	0.239323	221.236	219.725	222.746	3736	NA	NA	NA	NA	NA
human	fly	BP+MF	simRel	fsMax	0.583416	349.778	348.008	351.548	3736	NA	NA	NA	NA	NA
human	fly	BP+MF	simRel	fsBMM	0.36163	247.591	245.948	249.235	3736	NA	NA	NA	NA	NA
human	fly	BP+MF	simRes	fsAvg	0.4009	460.742	458.483	463.002	3736	NA	NA	NA	NA	NA
human	fly	BP+MF	simRes	fsABM	1.25544	378.284	376.319	380.25	3736	NA	NA	NA	NA	NA
human	fly	BP+MF	simRes	fsBMA	1.6003	340.84	338.793	342.887	3736	NA	NA	NA	NA	NA
human	fly	BP+MF	simRes	fsMax	4.49265	472.098	470.105	474.091	3736	NA	NA	NA	NA	NA
human	fly	BP+MF	simRes	fsBMM	2.68219	373.156	371.306	375.005	3736	NA	NA	NA	NA	NA
human	fly	BP	simGIC	fsAvg	0.0609308	790.031	787.606	792.456	4480	1.3679	598.391	596.122	600.66	4480
human	fly	BP	simGIC	fsABM	0.175845	548.822	546.682	550.963	4480	2.68697	524.449	522.51	526.388	4480
human	fly	BP	simGIC	fsBMA	0.232545	513.711	511.628	515.795	4480	2.4589	477.28	475.214	479.346	4480
human	fly	BP	simGIC	fsMax	0.556571	511.058	509.034	513.082	4480	3.232	482.773	480.719	484.828	4480
human	fly	BP	simGIC	fsBMM	0.294331	547.271	545.051	549.491	4480	1.97915	542.364	540.003	544.726	4480
human	fly	BP	simIC	fsAvg	0.0997105	862.773	859.93	865.616	4480	1.35418	726.418	723.68	729.155	4480
human	fly	BP	simIC	fsABM	0.23136	695.551	693.062	698.04	4480	2.43582	637.227	634.729	639.725	4480
human	fly	BP	simIC	fsBMA	0.296023	595.204	592.889	597.52	4480	2.67255	535.467	533.325	537.609	4480
human	fly	BP	simIC	fsMax	0.558441	585.733	583.604	587.862	4480	2.84061	529.862	527.677	532.048	4480
human	fly	BP	simIC	fsBMM	0.383576	633.92	631.66	636.18	4480	2.05633	608.373	605.69	611.057	4480
human	fly	BP	simJC	fsAvg	0.206288	1101.36	1099.28	1103.43	4480	0.642191	724.28	722.099	726.461	4480
human	fly	BP	simJC	fsABM	0.29678	633.276	631.025	635.526	4480	2.00394	525.769	523.622	527.916	4480
human	fly	BP	simJC	fsBMA	0.345366	596.138	594.118	598.157	4480	2.02879	493.511	491.564	495.458	4480
human	fly	BP	simJC	fsMax	0.727874	529.8	527.962	531.638	4480	2.80916	506.898	504.791	509.005	4480
human	fly	BP	simJC	fsBMM	0.397702	629.338	627.183	631.493	4480	1.51993	582.387	580.219	584.554	4480
human	fly	BP	simLin	fsAvg	0.202574	981.396	978.475	984.316	4480	1.11338	810.916	808.141	813.69	4480
human	fly	BP	simLin	fsABM	0.408524	743.667	741.211	746.122	4480	2.20507	675.422	673.013	677.832	4480
human	fly	BP	simLin	fsBMA	0.494393	608.04	605.815	610.265	4480	2.40189	547.907	545.69	550.123	4480
human	fly	BP	simLin	fsMax	0.89499	502.951	501.11	504.792	4480	2.533	522.649	520.211	525.086	4480
human	fly	BP	simLin	fsBMM	0.56912	677.56	674.955	680.165	4480	1.8852	658.329	655.595	661.063	4480
human	fly	BP	simRel	fsAvg	0.170546	934.249	931.463	937.035	4480	1.24489	786.16	783.407	788.913	4480
human	fly	BP	simRel	fsABM	0.374375	747.88	745.479	750.281	4480	2.36471	674.018	671.68	676.356	4480
human	fly	BP	simRel	fsBMA	0.463719	624.204	621.976	626.432	4480	2.45635	554.342	552.048	556.637	4480
human	fly	BP	simRel	fsMax	0.871521	529.773	527.945	531.601	4480	2.60509	532.129	529.803	534.454	4480
human	fly	BP	simRel	fsBMM	0.548724	683.067	680.514	685.619	4480	1.93785	653.978	651.263	656.692	4480
human	fly	BP	simRes	fsAvg	0.674549	999.529	996.737	1002.32	4480	1.38708	861.249	858.535	863.962	4480
human	fly	BP	simRes	fsABM	1.19826	885.8	883.358	888.242	4480	2.09281	786.8	784.285	789.315	4480
human	fly	BP	simRes	fsBMA	1.34709	832.916	830.257	835.574	4480	2.07965	704.542	701.911	707.174	4480
human	fly	BP	simRes	fsMax	2.31444	970.302	967.899	972.706	4480	2.41528	799.316	797.018	801.613	4480
human	fly	BP	simRes	fsBMM	1.50969	879.08	876.284	881.876	4480	1.87846	736.289	733.545	739.033	4480
human	fly	CC	simGIC	fsAvg	0.216148	983.707	981.292	986.121	3916	1.30379	763.284	760.89	765.679	3916
human	fly	CC	simGIC	fsABM	0.362619	824.556	822.1	827.011	3916	1.82233	707.258	704.85	709.666	3916
human	fly	CC	simGIC	fsBMA	0.475618	718.853	716.47	721.237	3916	1.82135	653.511	651.158	655.864	3916
human	fly	CC	simGIC	fsMax	0.750122	758.098	755.528	760.668	3916	1.61832	757.018	754.244	759.791	3916
human	fly	CC	simGIC	fsBMM	0.570724	727.164	724.644	729.685	3916	1.61993	685.404	682.948	687.861	3916
human	fly	CC	simIC	fsAvg	0.216086	1045.88	1043.52	1048.23	3916	1.50758	808.156	805.588	810.723	3916
human	fly	CC	simIC	fsABM	0.320971	844.422	842.18	846.665	3916	2.06839	736.836	734.598	739.073	3916
human	fly	CC	simIC	fsBMA	0.394986	776.564	774.405	778.724	3916	2.06495	675.591	673.078	678.105	3916
human	fly	CC	simIC	fsMax	0.56456	805.951	803.475	808.427	3916	2.33633	728.604	726.257	730.952	3916
human	fly	CC	simIC	fsBMM	0.444587	814.769	812.303	817.235	3916	1.91364	726.987	724.367	729.607	3916
human	fly	CC	simJC	fsAvg	0.317105	1084.04	1081.72	1086.37	3916	0.691365	751.991	749.637	754.345	3916
human	fly	CC	simJC	fsABM	0.44521	849.329	846.926	851.732	3916	1.345	684.884	682.445	687.323	3916
human	fly	CC	simJC	fsBMA	0.545482	743.338	741.04	745.636	3916	1.54033	637.311	634.965	639.658	3916
human	fly	CC	simJC	fsMax	0.867379	767.787	765.205	770.369	3916	1.44822	743.698	741.035	746.36	3916
human	fly	CC	simJC	fsBMM	0.62615	750.307	747.934	752.68	3916	1.35469	687.24	684.791	689.689	3916
human	fly	CC	simLin	fsAvg	0.400668	1125.08	1122.71	1127.45	3916	1.47916	859.48	856.968	861.992	3916
human	fly	CC	simLin	fsABM	0.549463	905.853	903.417	908.29	3916	1.70749	754.658	752.203	757.113	3916
human	fly	CC	simLin	fsBMA	0.627833	749.622	747.049	752.196	3916	1.90702	647.733	645.239	650.228	3916
human	fly	CC	simLin	fsMax	0.886431	731.858	729.237	734.478	3916	1.5497	759.418	756.493	762.342	3916
human	fly	CC	simLin	fsBMM	0.744137	745.058	742.393	747.723	3916	1.63151	692.493	689.83	695.156	3916
human	fly	CC	simRel	fsAvg	0.370047	1125.44	1123.08	1127.8	3916	1.50753	845.68	843.237	848.123	3916
human	fly	CC	simRel	fsABM	0.499007	900.178	897.75	902.606	3916	1.95267	753.462	751.151	755.773	3916
human	fly	CC	simRel	fsBMA	0.595867	776	773.503	778.497	3916	2.04795	656.013	653.599	658.428	3916
human	fly	CC	simRel	fsMax	0.858677	795.231	792.809	797.653	3916	1.85395	738.36	735.548	741.172	3916
human	fly	CC	simRel	fsBMM	0.696798	762.524	759.948	765.101	3916	1.79711	699.938	697.127	702.748	3916
human	fly	CC	simRes	fsAvg	1.05317	1203.7	1201.5	1205.9	3916	1.52482	944.156	941.781	946.53	3916
human	fly	CC	simRes	fsABM	1.40534	1024.68	1022.66	1026.7	3916	2.11817	877.729	875.764	879.694	3916
human	fly	CC	simRes	fsBMA	1.46595	1021.92	1019.82	1024.01	3916	2.35369	868.649	866.661	870.637	3916
human	fly	CC	simRes	fsMax	2.5667	963.036	961.661	964.41	3916	2.8823	878.587	877.23	879.944	3916
human	fly	CC	simRes	fsBMM	2.14691	1050.52	1048.88	1052.17	3916	1.91193	933.244	931.071	935.418	3916
human	fly	MF	simGIC	fsAvg	0.113356	387.804	385.849	389.76	4162	2.03583	330.769	328.954	332.584	4162
human	fly	MF	simGIC	fsABM	0.286635	411.578	409.756	413.399	4162	2.80877	347.102	345.368	348.836	4162
human	fly	MF	simGIC	fsBMA	0.381545	364.676	363.087	366.264	4162	3.09902	314.062	312.512	315.613	4162
human	fly	MF	simGIC	fsMax	0.686538	470.084	468.302	471.867	4162	2.38277	435.258	433.408	437.108	4162
human	fly	MF	simGIC	fsBMM	0.485709	392.871	391.133	394.61	4162	2.9278	342.302	340.821	343.783	4162
human	fly	MF	simIC	fsAvg	0.117088	416.209	414.108	418.31	4158	1.95778	350.969	348.913	353.025	4158
human	fly	MF	simIC	fsABM	0.246448	397.693	395.77	399.617	4158	2.61119	360.32	358.361	362.279	4158
human	fly	MF	simIC	fsBMA	0.329334	343.489	341.802	345.176	4158	2.76465	317.476	315.61	319.341	4158
human	fly	MF	simIC	fsMax	0.495257	485.773	483.819	487.727	4158	2.77901	427.333	425.51	429.157	4158
human	fly	MF	simIC	fsBMM	0.416549	385.84	383.997	387.683	4158	2.66749	367.111	365.253	368.969	4158
human	fly	MF	simJC	fsAvg	0.266257	607.289	605.305	609.273	4158	1.52345	387.72	385.818	389.622	4158
human	fly	MF	simJC	fsABM	0.402734	515.716	513.936	517.495	4158	2.45413	382.093	380.484	383.703	4158
human	fly	MF	simJC	fsBMA	0.514353	427.076	425.477	428.674	4158	2.69806	342.187	340.647	343.727	4158
human	fly	MF	simJC	fsMax	0.832919	476.231	474.486	477.976	4158	2.278	451.378	449.548	453.207	4158
human	fly	MF	simJC	fsBMM	0.570679	424.258	422.545	425.971	4158	2.51946	359.151	357.534	360.768	4158
human	fly	MF	simLin	fsAvg	0.21743	516.916	514.602	519.229	4158	1.63054	387.64	385.391	389.889	4158
human	fly	MF	simLin	fsABM	0.416584	499.329	497.223	501.434	4158	2.33365	381.747	379.611	383.882	4158
human	fly	MF	simLin	fsBMA	0.566573	364.524	362.86	366.189	4158	2.67442	317.916	316.204	319.627	4158
human	fly	MF	simLin	fsMax	0.893413	470.627	468.859	472.394	4158	2.16206	465.756	463.398	468.114	4158
human	fly	MF	simLin	fsBMM	0.665233	415.884	413.919	417.85	4158	2.47163	377.498	375.621	379.374	4158
human	fly	MF	simRel	fsAvg	0.187655	466.413	464.069	468.758	4158	1.86848	372.209	370.124	374.294	4158
human	fly	MF	simRel	fsABM	0.383318	452.124	449.98	454.269	4158	2.5115	370.262	368.272	372.253	4158
human	fly	MF	simRel	fsBMA	0.52961	357.342	355.663	359.021	4158	2.79695	319.893	318.169	321.618	4158
human	fly	MF	simRel	fsMax	0.838112	464.898	463.008	466.788	4158	2.32398	454.089	451.848	456.33	4158
human	fly	MF	simRel	fsBMM	0.648648	411.547	409.597	413.497	4158	2.5549	378.889	376.995	380.783	4158
human	fly	MF	simRes	fsAvg	0.472999	491.427	489.042	493.812	4162	1.57144	415.618	413.341	417.894	4162
human	fly	MF	simRes	fsABM	0.968818	471.227	469.211	473.242	4162	2.27926	423.493	421.443	425.544	4162
human	fly	MF	simRes	fsBMA	1.20892	446.658	444.716	448.599	4162	2.40581	395.093	393.071	397.115	4162
human	fly	MF	simRes	fsMax	1.78156	511.302	509.711	512.893	4162	2.35578	444.502	442.511	446.493	4162
human	fly	MF	simRes	fsBMM	1.23575	492.867	490.639	495.094	4162	2.01957	458.071	455.802	460.34	4162
human	fly	BP+MF+CC	simGIC	fsAvg	0.0278424	435.004	433.012	436.997	3032	NA	NA	NA	NA	NA
human	fly	BP+MF+CC	simGIC	fsABM	0.118406	253.502	251.957	255.047	3032	NA	NA	NA	NA	NA
human	fly	BP+MF+CC	simGIC	fsBMA	0.196624	205.56	204.192	206.928	3032	NA	NA	NA	NA	NA
human	fly	BP+MF+CC	simGIC	fsMax	0.580387	227.52	225.963	229.077	3032	NA	NA	NA	NA	NA
human	fly	BP+MF+CC	simGIC	fsBMM	0.369797	256.222	254.972	257.472	3032	NA	NA	NA	NA	NA
human	fly	BP+MF+CC	simIC	fsAvg	0.0298642	414.551	412.614	416.488	3032	NA	NA	NA	NA	NA
human	fly	BP+MF+CC	simIC	fsABM	0.0918103	193.049	191.554	194.544	3032	NA	NA	NA	NA	NA
human	fly	BP+MF+CC	simIC	fsBMA	0.12644	144.6	143.285	145.915	3032	NA	NA	NA	NA	NA
human	fly	BP+MF+CC	simIC	fsMax	0.309713	195.573	194.105	197.041	3032	NA	NA	NA	NA	NA
human	fly	BP+MF+CC	simIC	fsBMM	0.19625	170.969	169.752	172.186	3032	NA	NA	NA	NA	NA
human	fly	BP+MF+CC	simJC	fsAvg	0.0792073	479.253	477.305	481.202	3032	NA	NA	NA	NA	NA
human	fly	BP+MF+CC	simJC	fsABM	0.18004	260.982	259.47	262.495	3032	NA	NA	NA	NA	NA
human	fly	BP+MF+CC	simJC	fsBMA	0.252015	228.618	227.244	229.991	3032	NA	NA	NA	NA	NA
human	fly	BP+MF+CC	simJC	fsMax	0.626328	236.453	234.942	237.965	3032	NA	NA	NA	NA	NA
human	fly	BP+MF+CC	simJC	fsBMM	0.394433	280.289	278.9	281.678	3032	NA	NA	NA	NA	NA
human	fly	BP+MF+CC	simLin	fsAvg	0.101456	492.516	490.576	494.455	3032	NA	NA	NA	NA	NA
human	fly	BP+MF+CC	simLin	fsABM	0.246627	248.187	246.538	249.835	3032	NA	NA	NA	NA	NA
human	fly	BP+MF+CC	simLin	fsBMA	0.327482	187.427	186.019	188.834	3032	NA	NA	NA	NA	NA
human	fly	BP+MF+CC	simLin	fsMax	0.665153	246.391	244.692	248.09	3032	NA	NA	NA	NA	NA
human	fly	BP+MF+CC	simLin	fsBMM	0.468688	212.582	211.086	214.079	3032	NA	NA	NA	NA	NA
human	fly	BP+MF+CC	simRel	fsAvg	0.0874282	474.884	472.994	476.775	3032	NA	NA	NA	NA	NA
human	fly	BP+MF+CC	simRel	fsABM	0.210741	234.871	233.274	236.468	3032	NA	NA	NA	NA	NA
human	fly	BP+MF+CC	simRel	fsBMA	0.297689	183.369	182.034	184.704	3032	NA	NA	NA	NA	NA
human	fly	BP+MF+CC	simRel	fsMax	0.646226	232.693	231.102	234.284	3032	NA	NA	NA	NA	NA
human	fly	BP+MF+CC	simRel	fsBMM	0.429927	206.2	204.789	207.611	3032	NA	NA	NA	NA	NA
human	fly	BP+MF+CC	simRes	fsAvg	0.674415	453.6	451.625	455.575	3032	NA	NA	NA	NA	NA
human	fly	BP+MF+CC	simRes	fsABM	1.66762	250.982	249.196	252.769	3032	NA	NA	NA	NA	NA
human	fly	BP+MF+CC	simRes	fsBMA	2.17352	214.809	213.41	216.208	3032	NA	NA	NA	NA	NA
human	fly	BP+MF+CC	simRes	fsMax	5.33419	277.156	275.657	278.654	3032	NA	NA	NA	NA	NA
human	fly	BP+MF+CC	simRes	fsBMM	2.96264	247.564	246.044	249.084	3032	NA	NA	NA	NA	NA
human	mouse	BP+MF	simGIC	fsAvg	0.0190158	238.858	236.91	240.806	3992	NA	NA	NA	NA	NA
human	mouse	BP+MF	simGIC	fsABM	0.244168	64.2667	63.3456	65.1877	3992	NA	NA	NA	NA	NA
human	mouse	BP+MF	simGIC	fsBMA	0.329138	49.6267	48.7545	50.4989	3992	NA	NA	NA	NA	NA
human	mouse	BP+MF	simGIC	fsMax	0.978758	102.876	101.633	104.118	3992	NA	NA	NA	NA	NA
human	mouse	BP+MF	simGIC	fsBMM	0.55625	70.5644	69.7509	71.378	3992	NA	NA	NA	NA	NA
human	mouse	BP+MF	simIC	fsAvg	0.0227299	332.053	329.697	334.41	3992	NA	NA	NA	NA	NA
human	mouse	BP+MF	simIC	fsABM	0.162057	92.2533	91.1793	93.3274	3992	NA	NA	NA	NA	NA
human	mouse	BP+MF	simIC	fsBMA	0.19397	75.3156	74.3008	76.3303	3992	NA	NA	NA	NA	NA
human	mouse	BP+MF	simIC	fsMax	0.407508	179.253	178.04	180.466	3992	NA	NA	NA	NA	NA
human	mouse	BP+MF	simIC	fsBMM	0.266854	96.72	95.5719	97.8681	3992	NA	NA	NA	NA	NA
human	mouse	BP+MF	simJC	fsAvg	0.0716544	328.898	327.009	330.787	3992	NA	NA	NA	NA	NA
human	mouse	BP+MF	simJC	fsABM	0.301661	72.7333	71.7743	73.6923	3992	NA	NA	NA	NA	NA
human	mouse	BP+MF	simJC	fsBMA	0.391841	51.7867	50.9243	52.6491	3992	NA	NA	NA	NA	NA
human	mouse	BP+MF	simJC	fsMax	0.989446	103.031	101.791	104.271	3992	NA	NA	NA	NA	NA
human	mouse	BP+MF	simJC	fsBMM	0.591619	68.0178	67.1709	68.8646	3992	NA	NA	NA	NA	NA
human	mouse	BP+MF	simLin	fsAvg	0.0739167	373.72	371.433	376.007	3992	NA	NA	NA	NA	NA
human	mouse	BP+MF	simLin	fsABM	0.384734	85.8844	84.728	87.0409	3992	NA	NA	NA	NA	NA
human	mouse	BP+MF	simLin	fsBMA	0.478219	59.6622	58.6459	60.6786	3992	NA	NA	NA	NA	NA
human	mouse	BP+MF	simLin	fsMax	0.995217	103.022	101.776	104.268	3992	NA	NA	NA	NA	NA
human	mouse	BP+MF	simLin	fsBMM	0.669784	79.5289	78.5065	80.5513	3992	NA	NA	NA	NA	NA
human	mouse	BP+MF	simRel	fsAvg	0.0590158	363.187	360.832	365.541	3992	NA	NA	NA	NA	NA
human	mouse	BP+MF	simRel	fsABM	0.37947	93.4711	92.395	94.5472	3992	NA	NA	NA	NA	NA
human	mouse	BP+MF	simRel	fsBMA	0.443554	69.7867	68.7529	70.8204	3992	NA	NA	NA	NA	NA
human	mouse	BP+MF	simRel	fsMax	0.895328	127.471	126.156	128.786	3992	NA	NA	NA	NA	NA
human	mouse	BP+MF	simRel	fsBMM	0.592438	93.2267	92.0868	94.3665	3992	NA	NA	NA	NA	NA
human	mouse	BP+MF	simRes	fsAvg	0.545776	395.658	393.244	398.072	3992	NA	NA	NA	NA	NA
human	mouse	BP+MF	simRes	fsABM	2.44286	249.396	247.876	250.915	3992	NA	NA	NA	NA	NA
human	mouse	BP+MF	simRes	fsBMA	2.77889	278.044	276.526	279.563	3992	NA	NA	NA	NA	NA
human	mouse	BP+MF	simRes	fsMax	7.58325	364.36	362.824	365.896	3992	NA	NA	NA	NA	NA
human	mouse	BP+MF	simRes	fsBMM	4.21385	351.067	349.52	352.613	3992	NA	NA	NA	NA	NA
human	mouse	BP	simGIC	fsAvg	0.0704075	283.493	281.338	285.649	4722	2.40912	143.844	142.18	145.509	4722
human	mouse	BP	simGIC	fsABM	0.378953	111.022	109.858	112.187	4722	4.27339	102.591	101.353	103.829	4722
human	mouse	BP	simGIC	fsBMA	0.477275	93.1111	91.96	94.2623	4722	4.45767	83.32	82.1917	84.4483	4722
human	mouse	BP	simGIC	fsMax	0.983006	189.289	187.323	191.255	4722	2.23455	268.698	266.462	270.933	4722
human	mouse	BP	simGIC	fsBMM	0.607704	110.027	108.801	111.253	4722	3.68538	110.973	109.537	112.409	4722
human	mouse	BP	simIC	fsAvg	0.138481	409.836	407.506	412.166	4722	2.1479	243.987	241.883	246.09	4722
human	mouse	BP	simIC	fsABM	0.385117	198.053	196.782	199.324	4722	3.59813	154.836	153.553	156.118	4722
human	mouse	BP	simIC	fsBMA	0.433365	146.191	144.968	147.414	4722	3.53945	108.564	107.376	109.753	4722
human	mouse	BP	simIC	fsMax	0.580984	349.862	347.486	352.238	4722	2.63327	221.213	219.268	223.159	4722
human	mouse	BP	simIC	fsBMM	0.521479	173.898	172.412	175.383	4722	3.1241	141.627	140.096	143.158	4722
human	mouse	BP	simJC	fsAvg	0.220672	580.902	578.729	583.076	4722	1.30481	216.418	214.696	218.14	4722
human	mouse	BP	simJC	fsABM	0.442013	128.298	127.089	129.506	4722	3.9383	109.702	108.537	110.868	4722
human	mouse	BP	simJC	fsBMA	0.556856	89.9911	88.9144	91.0678	4722	4.1697	79.0978	77.9805	80.215	4722
human	mouse	BP	simJC	fsMax	0.997996	189.569	187.587	191.551	4722	2.1397	250.889	248.604	253.173	4722
human	mouse	BP	simJC	fsBMM	0.67454	107.422	106.256	108.589	4722	3.45434	102.542	101.199	103.885	4722
human	mouse	BP	simLin	fsAvg	0.248933	525.498	523.114	527.881	4722	1.76013	301.978	299.766	304.19	4722
human	mouse	BP	simLin	fsABM	0.603563	188.28	187.083	189.477	4722	3.16957	166.8	165.402	168.198	4722
human	mouse	BP	simLin	fsBMA	0.643545	131.396	130.081	132.71	4722	3.20694	109.369	108.122	110.616	4722
human	mouse	BP	simLin	fsMax	0.997925	189.733	187.751	191.716	4722	1.85111	405.689	403.101	408.276	4722
human	mouse	BP	simLin	fsBMM	0.797319	136.48	135.116	137.844	4722	2.80538	156.404	154.731	158.078	4722
human	mouse	BP	simRel	fsAvg	0.212977	489.467	486.947	491.987	4722	1.92213	283.24	281.046	285.434	4722
human	mouse	BP	simRel	fsABM	0.58631	200.916	199.756	202.075	4722	3.2946	167.4	165.996	168.804	4722
human	mouse	BP	simRel	fsBMA	0.620477	141.316	140.033	142.598	4722	3.20693	112.284	110.982	113.587	4722
human	mouse	BP	simRel	fsMax	0.947744	215.604	213.772	217.437	4722	1.94355	402.271	399.72	404.823	4722
human	mouse	BP	simRel	fsBMM	0.758753	155.489	154.023	156.955	4722	2.82442	164.64	162.926	166.354	4722
human	mouse	BP	simRes	fsAvg	0.801781	546.889	544.221	549.557	4722	2.22335	298.222	296.14	300.304	4722
human	mouse	BP	simRes	fsABM	1.60188	462.516	460.466	464.565	4722	2.8963	227.373	225.651	229.095	4722
human	mouse	BP	simRes	fsBMA	1.85993	494.404	492.602	496.207	4722	2.80958	225.6	223.945	227.255	4722
human	mouse	BP	simRes	fsMax	2.9924	661.493	659.466	663.521	4722	2.92944	292.867	291.257	294.476	4722
human	mouse	BP	simRes	fsBMM	2.22217	594.027	592.075	595.978	4722	2.62011	292.12	290.227	294.013	4722
human	mouse	CC	simGIC	fsAvg	0.191254	890.853	887.593	894.114	5438	1.66939	412.942	410.277	415.607	5438
human	mouse	CC	simGIC	fsABM	0.665927	299.751	297.662	301.84	5438	2.7167	317.818	315.702	319.934	5438
human	mouse	CC	simGIC	fsBMA	0.748332	291.542	289.528	293.556	5438	2.58368	314.973	312.843	317.104	5438
human	mouse	CC	simGIC	fsMax	0.997996	1148.63	1144.85	1152.41	5438	0.597373	1220.5	1216.47	1224.53	5438
human	mouse	CC	simGIC	fsBMM	0.817564	426.982	424.244	429.721	5438	1.79956	491.818	488.776	494.86	5438
human	mouse	CC	simIC	fsAvg	0.128693	1009.92	1006.71	1013.13	5438	1.70327	480.938	478.427	483.448	5438
human	mouse	CC	simIC	fsABM	0.35902	605.222	602.684	607.76	5438	2.5826	368.622	366.243	371.001	5438
human	mouse	CC	simIC	fsBMA	0.407152	672.311	669.927	674.696	5438	2.33413	404.707	402.116	407.298	5438
human	mouse	CC	simIC	fsMax	0.575738	954.862	951.954	957.77	5438	1.89402	681.396	678.2	684.591	5438
human	mouse	CC	simIC	fsBMM	0.423273	844.542	841.692	847.392	5438	1.7125	575.076	571.943	578.208	5438
human	mouse	CC	simJC	fsAvg	0.378873	1111.36	1108.13	1114.59	5438	1.08537	596.187	593.456	598.917	5438
human	mouse	CC	simJC	fsABM	0.751574	300.92	299.034	302.806	5438	2.54774	323.036	321.035	325.036	5438
human	mouse	CC	simJC	fsBMA	0.804845	293.462	291.592	295.332	5438	2.35235	333.818	331.605	336.03	5438
human	mouse	CC	simJC	fsMax	0.997996	1148.63	1144.85	1152.41	5438	0.514968	1204.66	1200.78	1208.54	5438
human	mouse	CC	simJC	fsBMM	0.876099	422.813	420.108	425.518	5438	1.46058	529.649	526.535	532.763	5438
human	mouse	CC	simLin	fsAvg	0.316232	1073.71	1070.21	1077.22	5438	1.42224	601.56	598.658	604.462	5438
human	mouse	CC	simLin	fsABM	0.783425	346.191	344.135	348.247	5438	2.39147	355.644	353.516	357.773	5438
human	mouse	CC	simLin	fsBMA	0.822525	335.684	333.611	337.758	5438	2.25049	339.036	336.834	341.237	5438
human	mouse	CC	simLin	fsMax	0.997996	1149.07	1145.29	1152.85	5438	0.603483	1361.02	1357.09	1364.95	5438
human	mouse	CC	simLin	fsBMM	0.934188	432.964	430.268	435.661	5438	1.5957	571.08	567.928	574.232	5438
human	mouse	CC	simRel	fsAvg	0.227949	1084.18	1081.05	1087.31	5438	1.55265	542.733	539.993	545.474	5438
human	mouse	CC	simRel	fsABM	0.644498	530.289	528.165	532.412	5438	2.56684	350.644	348.502	352.787	5438
human	mouse	CC	simRel	fsBMA	0.66745	568.667	566.352	570.981	5438	2.34627	362.747	360.384	365.109	5438
human	mouse	CC	simRel	fsMax	0.955912	894.498	891.6	897.396	5438	1.58143	825.8	822.054	829.546	5438
human	mouse	CC	simRel	fsBMM	0.678138	756.609	753.513	759.705	5438	1.72378	559.049	556.023	562.074	5438
human	mouse	CC	simRes	fsAvg	0.666863	1402.39	1399.6	1405.18	5438	1.51827	698.844	696.152	701.537	5438
human	mouse	CC	simRes	fsABM	1.16196	974.173	971.345	977.001	5438	1.69984	618.911	615.912	621.911	5438
human	mouse	CC	simRes	fsBMA	1.33971	1046.05	1043.61	1048.5	5438	1.56452	674.218	671.077	677.359	5438
human	mouse	CC	simRes	fsMax	2.14542	1199.76	1197.43	1202.09	5438	1.13633	823.987	820.657	827.316	5438
human	mouse	CC	simRes	fsBMM	1.36727	1172.35	1169.38	1175.32	5438	1.11714	790.578	787.093	794.063	5438
human	mouse	MF	simGIC	fsAvg	0.15267	355.991	353.793	358.189	4376	2.67567	182.462	180.833	184.092	4376
human	mouse	MF	simGIC	fsABM	0.476126	187.907	186.423	189.391	4376	3.72779	140.827	139.524	142.129	4376
human	mouse	MF	simGIC	fsBMA	0.609512	133.364	132.039	134.69	4376	3.69741	117.969	116.704	119.234	4376
human	mouse	MF	simGIC	fsMax	0.997996	440.787	438.135	443.438	4376	1.55601	468.858	466.095	471.62	4376
human	mouse	MF	simGIC	fsBMM	0.743745	162.102	160.559	163.645	4376	2.75939	185.431	183.531	187.331	4376
human	mouse	MF	simIC	fsAvg	0.138793	502.529	500.019	505.039	4376	2.59696	267.973	266.107	269.839	4376
human	mouse	MF	simIC	fsABM	0.371721	263.293	261.623	264.963	4376	3.44477	178.933	177.604	180.263	4376
human	mouse	MF	simIC	fsBMA	0.42493	214.889	213.387	216.391	4376	3.15361	154.987	153.582	156.391	4376
human	mouse	MF	simIC	fsMax	0.643554	354.991	353.545	356.437	4376	2.43351	263.929	261.991	265.866	4376
human	mouse	MF	simIC	fsBMM	0.497519	240.689	238.836	242.542	4376	2.45021	244.276	242.146	246.405	4376
human	mouse	MF	simJC	fsAvg	0.289806	539.853	537.657	542.05	4378	1.99158	293.004	291.23	294.779	4378
human	mouse	MF	simJC	fsABM	0.555876	256.071	254.517	257.625	4378	3.3052	190.991	189.698	192.284	4378
human	mouse	MF	simJC	fsBMA	0.59976	186.324	184.648	188.001	4378	3.54422	124.129	122.818	125.44	4378
human	mouse	MF	simJC	fsMax	0.994166	440.778	438.128	443.427	4378	1.48008	469.778	467.016	472.539	4378
human	mouse	MF	simJC	fsBMM	0.762583	165.147	163.537	166.756	4378	2.70399	170.507	168.759	172.254	4378
human	mouse	MF	simLin	fsAvg	0.246573	563.004	560.355	565.654	4376	2.04104	323.662	321.412	325.913	4376
human	mouse	MF	simLin	fsABM	0.645112	279.573	278.018	281.128	4376	2.97892	195.498	193.954	197.042	4376
human	mouse	MF	simLin	fsBMA	0.693975	201.227	199.724	202.729	4376	2.88104	150.053	148.465	151.642	4376
human	mouse	MF	simLin	fsMax	0.997729	440.782	438.132	443.433	4376	1.55924	572.596	569.696	575.496	4376
human	mouse	MF	simLin	fsBMM	0.869802	198.516	196.947	200.084	4376	2.40803	237.444	235.323	239.566	4376
human	mouse	MF	simRel	fsAvg	0.215391	526.511	523.95	529.072	4376	2.1697	304.182	301.917	306.447	4376
human	mouse	MF	simRel	fsABM	0.61018	283.311	281.77	284.852	4376	3.12874	193.467	191.966	194.967	4376
human	mouse	MF	simRel	fsBMA	0.652434	209.178	207.615	210.74	4376	3.04257	152.138	150.62	153.655	4376
human	mouse	MF	simRel	fsMax	0.983968	339.476	338.178	340.773	4376	1.83483	525.916	523.12	528.711	4376
human	mouse	MF	simRel	fsBMM	0.82656	213.782	212.212	215.353	4376	2.47763	245.227	243.07	247.383	4376
human	mouse	MF	simRes	fsAvg	0.548724	572.08	569.574	574.586	4378	1.94262	346.929	344.848	349.009	4378
human	mouse	MF	simRes	fsABM	1.32457	422.716	420.764	424.667	4378	2.93824	236.342	234.81	237.874	4378
human	mouse	MF	simRes	fsBMA	1.41943	439.987	438.028	441.945	4378	2.58741	230.987	229.349	232.624	4378
human	mouse	MF	simRes	fsMax	1.77956	425.627	423.706	427.548	4378	1.94581	297.84	295.747	299.933	4378
human	mouse	MF	simRes	fsBMM	1.78156	541.631	540.082	543.18	4378	2.51685	346.707	345.021	348.393	4378
human	mouse	BP+MF+CC	simGIC	fsAvg	0.0366956	324.569	322.618	326.519	3808	NA	NA	NA	NA	NA
human	mouse	BP+MF+CC	simGIC	fsABM	0.304591	46.9156	46.0627	47.7684	3808	NA	NA	NA	NA	NA
human	mouse	BP+MF+CC	simGIC	fsBMA	0.401674	38.6711	37.9616	39.3806	3808	NA	NA	NA	NA	NA
human	mouse	BP+MF+CC	simGIC	fsMax	0.98688	89.9911	88.8395	91.1427	3808	NA	NA	NA	NA	NA
human	mouse	BP+MF+CC	simGIC	fsBMM	0.568016	51.6844	50.7853	52.5835	3808	NA	NA	NA	NA	NA
human	mouse	BP+MF+CC	simIC	fsAvg	0.0306836	338	335.973	340.027	3808	NA	NA	NA	NA	NA
human	mouse	BP+MF+CC	simIC	fsABM	0.171499	56.8489	55.9783	57.7194	3808	NA	NA	NA	NA	NA
human	mouse	BP+MF+CC	simIC	fsBMA	0.192999	53.5067	52.6123	54.401	3808	NA	NA	NA	NA	NA
human	mouse	BP+MF+CC	simIC	fsMax	0.407072	152.693	151.471	153.915	3808	NA	NA	NA	NA	NA
human	mouse	BP+MF+CC	simIC	fsBMM	0.259417	76.6889	75.6268	77.7509	3808	NA	NA	NA	NA	NA
human	mouse	BP+MF+CC	simJC	fsAvg	0.0999243	404.622	402.533	406.712	3808	NA	NA	NA	NA	NA
human	mouse	BP+MF+CC	simJC	fsABM	0.377056	47.6178	46.8468	48.3887	3808	NA	NA	NA	NA	NA
human	mouse	BP+MF+CC	simJC	fsBMA	0.470087	40.0533	39.3707	40.7359	3808	NA	NA	NA	NA	NA
human	mouse	BP+MF+CC	simJC	fsMax	0.989775	90.0667	88.9238	91.2095	3808	NA	NA	NA	NA	NA
human	mouse	BP+MF+CC	simJC	fsBMM	0.608346	50.6667	49.7806	51.5527	3808	NA	NA	NA	NA	NA
human	mouse	BP+MF+CC	simLin	fsAvg	0.10754	408.64	406.672	410.608	3808	NA	NA	NA	NA	NA
human	mouse	BP+MF+CC	simLin	fsABM	0.44024	54.3556	53.4192	55.2919	3808	NA	NA	NA	NA	NA
human	mouse	BP+MF+CC	simLin	fsBMA	0.539648	43.6311	42.8787	44.3835	3808	NA	NA	NA	NA	NA
human	mouse	BP+MF+CC	simLin	fsMax	0.995654	90.1289	88.9955	91.2622	3808	NA	NA	NA	NA	NA
human	mouse	BP+MF+CC	simLin	fsBMM	0.69939	60.8444	59.9497	61.7392	3808	NA	NA	NA	NA	NA
human	mouse	BP+MF+CC	simRel	fsAvg	0.0827789	394.342	392.371	396.314	3808	NA	NA	NA	NA	NA
human	mouse	BP+MF+CC	simRel	fsABM	0.395529	54.9867	54.0917	55.8817	3808	NA	NA	NA	NA	NA
human	mouse	BP+MF+CC	simRel	fsBMA	0.441131	50.4311	49.5485	51.3137	3808	NA	NA	NA	NA	NA
human	mouse	BP+MF+CC	simRel	fsMax	0.826016	138.316	136.939	139.692	3808	NA	NA	NA	NA	NA
human	mouse	BP+MF+CC	simRel	fsBMM	0.634335	66.08	65.1943	66.9657	3808	NA	NA	NA	NA	NA
human	mouse	BP+MF+CC	simRes	fsAvg	0.660628	343.12	341.187	345.053	3808	NA	NA	NA	NA	NA
human	mouse	BP+MF+CC	simRes	fsABM	2.38115	174.138	172.862	175.413	3808	NA	NA	NA	NA	NA
human	mouse	BP+MF+CC	simRes	fsBMA	2.58989	193.676	192.274	195.077	3808	NA	NA	NA	NA	NA
human	mouse	BP+MF+CC	simRes	fsMax	6.50778	285.729	284.066	287.392	3808	NA	NA	NA	NA	NA
human	mouse	BP+MF+CC	simRes	fsBMM	3.51166	276.996	275.421	278.57	3808	NA	NA	NA	NA	NA
mouse	fly	BP+MF	simGIC	fsAvg	0.0101536	299.862	297.977	301.748	3526	NA	NA	NA	NA	NA
mouse	fly	BP+MF	simGIC	fsABM	0.0640214	217.933	216.32	219.547	3526	NA	NA	NA	NA	NA
mouse	fly	BP+MF	simGIC	fsBMA	0.110096	189.133	187.67	190.597	3526	NA	NA	NA	NA	NA
mouse	fly	BP+MF	simGIC	fsMax	0.486395	256.8	254.888	258.712	3526	NA	NA	NA	NA	NA
mouse	fly	BP+MF	simGIC	fsBMM	0.162779	206.222	204.662	207.783	3526	NA	NA	NA	NA	NA
mouse	fly	BP+MF	simIC	fsAvg	0.0159341	337.147	335.263	339.031	3526	NA	NA	NA	NA	NA
mouse	fly	BP+MF	simIC	fsABM	0.0688043	235.898	234.388	237.408	3526	NA	NA	NA	NA	NA
mouse	fly	BP+MF	simIC	fsBMA	0.0958361	188.698	187.391	190.005	3526	NA	NA	NA	NA	NA
mouse	fly	BP+MF	simIC	fsMax	0.254447	259.987	258.274	261.699	3526	NA	NA	NA	NA	NA
mouse	fly	BP+MF	simIC	fsBMM	0.148608	211.827	210.366	213.287	3526	NA	NA	NA	NA	NA
mouse	fly	BP+MF	simJC	fsAvg	0.0523358	474.022	472.001	476.043	3526	NA	NA	NA	NA	NA
mouse	fly	BP+MF	simJC	fsABM	0.128043	293.938	292.272	295.604	3526	NA	NA	NA	NA	NA
mouse	fly	BP+MF	simJC	fsBMA	0.168925	227.773	226.238	229.309	3526	NA	NA	NA	NA	NA
mouse	fly	BP+MF	simJC	fsMax	0.489699	259.698	257.763	261.632	3526	NA	NA	NA	NA	NA
mouse	fly	BP+MF	simJC	fsBMM	0.243509	233.631	232.101	235.161	3526	NA	NA	NA	NA	NA
mouse	fly	BP+MF	simLin	fsAvg	0.0509998	408.956	406.82	411.091	3526	NA	NA	NA	NA	NA
mouse	fly	BP+MF	simLin	fsABM	0.169673	263.018	261.301	264.735	3526	NA	NA	NA	NA	NA
mouse	fly	BP+MF	simLin	fsBMA	0.261055	202.627	201.249	204.004	3526	NA	NA	NA	NA	NA
mouse	fly	BP+MF	simLin	fsMax	0.499924	298.32	296.246	300.394	3526	NA	NA	NA	NA	NA
mouse	fly	BP+MF	simLin	fsBMM	0.383861	215.124	213.606	216.642	3526	NA	NA	NA	NA	NA
mouse	fly	BP+MF	simRel	fsAvg	0.0398753	383.453	381.433	385.474	3526	NA	NA	NA	NA	NA
mouse	fly	BP+MF	simRel	fsABM	0.153133	260.933	259.231	262.636	3526	NA	NA	NA	NA	NA
mouse	fly	BP+MF	simRel	fsBMA	0.210813	200.476	198.977	201.974	3526	NA	NA	NA	NA	NA
mouse	fly	BP+MF	simRel	fsMax	0.492184	287.662	285.742	289.582	3526	NA	NA	NA	NA	NA
mouse	fly	BP+MF	simRel	fsBMM	0.348706	214.782	213.301	216.263	3526	NA	NA	NA	NA	NA
mouse	fly	BP+MF	simRes	fsAvg	0.42493	410.009	407.942	412.076	3526	NA	NA	NA	NA	NA
mouse	fly	BP+MF	simRes	fsABM	1.38025	321.178	319.309	323.046	3526	NA	NA	NA	NA	NA
mouse	fly	BP+MF	simRes	fsBMA	1.69808	314.862	313.077	316.647	3526	NA	NA	NA	NA	NA
mouse	fly	BP+MF	simRes	fsMax	3.94754	449.227	447.236	451.217	3526	NA	NA	NA	NA	NA
mouse	fly	BP+MF	simRes	fsBMM	2.44576	344.338	342.567	346.109	3526	NA	NA	NA	NA	NA
mouse	fly	BP	simGIC	fsAvg	0.0619461	748.489	745.908	751.07	4342	1.33461	581.733	579.297	584.17	4342
mouse	fly	BP	simGIC	fsABM	0.181617	532.209	530.139	534.279	4342	2.3386	490.947	488.951	492.942	4342
mouse	fly	BP	simGIC	fsBMA	0.23226	511.222	509.304	513.141	4342	2.2879	481.293	479.315	483.272	4342
mouse	fly	BP	simGIC	fsMax	0.538544	511.836	509.989	513.682	4342	2.49587	480.204	478.27	482.139	4342
mouse	fly	BP	simGIC	fsBMM	0.289913	542.76	540.837	544.683	4342	1.90187	522.547	520.466	524.627	4342
mouse	fly	BP	simIC	fsAvg	0.10811	804.769	802.059	807.479	4342	1.24266	712.756	710.13	715.381	4342
mouse	fly	BP	simIC	fsABM	0.250644	660.178	657.971	662.385	4342	2.01946	575.862	573.43	578.294	4342
mouse	fly	BP	simIC	fsBMA	0.299844	580.591	578.389	582.793	4342	2.14173	534.062	531.937	536.188	4342
mouse	fly	BP	simIC	fsMax	0.543202	588.284	586.127	590.442	4342	2.2512	513.867	511.517	516.216	4342
mouse	fly	BP	simIC	fsBMM	0.355698	612.796	610.414	615.177	4342	1.73724	572.809	570.303	575.315	4342
mouse	fly	BP	simJC	fsAvg	0.214153	998.151	996.05	1000.25	4342	0.996776	686.72	684.591	688.849	4342
mouse	fly	BP	simJC	fsABM	0.298312	599.467	597.422	601.511	4342	2.13348	495.124	493.291	496.958	4342
mouse	fly	BP	simJC	fsBMA	0.338891	580.467	578.531	582.402	4342	2.00969	496.449	494.544	498.353	4342
mouse	fly	BP	simJC	fsMax	0.672866	539.489	537.873	541.104	4342	2.20013	502.298	500.377	504.218	4342
mouse	fly	BP	simJC	fsBMM	0.386212	601.004	599.081	602.928	4342	1.72858	540.751	538.758	542.744	4342
mouse	fly	BP	simLin	fsAvg	0.20603	910.471	907.627	913.315	4342	1.14068	793	790.255	795.745	4342
mouse	fly	BP	simLin	fsABM	0.423336	693.498	691.151	695.844	4342	2.02799	604.867	602.415	607.318	4342
mouse	fly	BP	simLin	fsBMA	0.484516	589.982	587.947	592.017	4342	2.05817	540.458	538.334	542.581	4342
mouse	fly	BP	simLin	fsMax	0.844551	521.969	520.112	523.826	4342	2.1374	500.067	497.712	502.421	4342
mouse	fly	BP	simLin	fsBMM	0.561078	639.742	637.564	641.921	4342	1.69753	592.68	590.187	595.173	4342
mouse	fly	BP	simRel	fsAvg	0.17385	865.102	862.195	868.009	4342	1.19711	759.653	756.992	762.314	4342
mouse	fly	BP	simRel	fsABM	0.392732	697.569	695.28	699.858	4342	2.09588	600.836	598.473	603.198	4342
mouse	fly	BP	simRel	fsBMA	0.46517	599.04	597.018	601.062	4342	2.11868	539.649	537.55	541.748	4342
mouse	fly	BP	simRel	fsMax	0.795012	546.409	544.42	548.398	4342	2.12094	502	499.594	504.406	4342
mouse	fly	BP	simRel	fsBMM	0.524498	650.387	648.088	652.685	4342	1.66024	592.982	590.403	595.562	4342
mouse	fly	BP	simRes	fsAvg	0.724248	925.182	922.537	927.827	4342	1.26386	840.764	837.977	843.552	4342
mouse	fly	BP	simRes	fsABM	1.28288	829.964	827.395	832.534	4342	1.89108	726.693	724.292	729.094	4342
mouse	fly	BP	simRes	fsBMA	1.44614	805.96	803.418	808.502	4342	1.72908	671.427	668.928	673.926	4342
mouse	fly	BP	simRes	fsMax	2.32037	942.289	939.647	944.931	4342	1.70665	719.764	717.039	722.49	4342
mouse	fly	BP	simRes	fsBMM	1.49761	862.782	859.85	865.715	4342	1.56621	693.2	690.558	695.842	4342
mouse	fly	CC	simGIC	fsAvg	0.216976	1025.13	1022.7	1027.56	3892	1.16628	785.52	782.932	788.108	3892
mouse	fly	CC	simGIC	fsABM	0.350078	855.742	853.097	858.387	3892	1.45144	689.676	687.044	692.308	3892
mouse	fly	CC	simGIC	fsBMA	0.473445	757.884	755.539	760.23	3892	1.74112	654.911	652.493	657.329	3892
mouse	fly	CC	simGIC	fsMax	0.733627	772.502	770.034	774.97	3892	1.36673	763.613	761.006	766.22	3892
mouse	fly	CC	simGIC	fsBMM	0.574393	758.916	756.625	761.206	3892	1.34696	696.693	694.25	699.137	3892
mouse	fly	CC	simIC	fsAvg	0.209584	1083.16	1080.83	1085.5	3892	1.31619	796.676	794.196	799.155	3892
mouse	fly	CC	simIC	fsABM	0.307914	859.591	857.109	862.074	3892	1.77766	713.013	710.614	715.413	3892
mouse	fly	CC	simIC	fsBMA	0.370519	791.738	789.41	794.065	3892	1.76516	665.32	662.946	667.694	3892
mouse	fly	CC	simIC	fsMax	0.557622	802.813	800.528	805.099	3892	1.84618	740.16	737.807	742.513	3892
mouse	fly	CC	simIC	fsBMM	0.429419	804.302	801.85	806.755	3892	1.70802	712.058	709.614	714.501	3892
mouse	fly	CC	simJC	fsAvg	0.319617	1106.32	1104.22	1108.43	3892	0.709846	762.982	760.592	765.373	3892
mouse	fly	CC	simJC	fsABM	0.452247	859.093	856.561	861.626	3892	1.32946	671.662	669.347	673.977	3892
mouse	fly	CC	simJC	fsBMA	0.520873	774.662	772.281	777.043	3892	1.62821	646.951	644.758	649.144	3892
mouse	fly	CC	simJC	fsMax	0.829178	784.676	782.143	787.208	3892	1.1892	745.489	742.856	748.122	3892
mouse	fly	CC	simJC	fsBMM	0.62118	768.569	766.281	770.857	3892	1.29527	684.884	682.509	687.26	3892
mouse	fly	CC	simLin	fsAvg	0.398504	1167.85	1165.45	1170.26	3892	1.16892	860.982	858.32	863.645	3892
mouse	fly	CC	simLin	fsABM	0.555084	916.156	913.816	918.495	3892	1.4691	722.4	719.839	724.961	3892
mouse	fly	CC	simLin	fsBMA	0.617867	767.809	765.257	770.361	3892	1.6072	627.062	624.663	629.461	3892
mouse	fly	CC	simLin	fsMax	0.87625	734.68	732.173	737.187	3892	1.26409	753.822	751.013	756.631	3892
mouse	fly	CC	simLin	fsBMM	0.730127	759.267	756.713	761.82	3892	1.50891	677.182	674.642	679.723	3892
mouse	fly	CC	simRel	fsAvg	0.372167	1170.42	1168.24	1172.6	3892	1.21096	839.636	837.036	842.235	3892
mouse	fly	CC	simRel	fsABM	0.495302	910.289	907.906	912.672	3892	1.60775	717.147	714.702	719.591	3892
mouse	fly	CC	simRel	fsBMA	0.579381	785.627	783.294	787.96	3892	1.65586	651.191	648.859	653.524	3892
mouse	fly	CC	simRel	fsMax	0.785206	790.324	788.004	792.644	3892	1.54417	725.604	723.073	728.136	3892
mouse	fly	CC	simRel	fsBMM	0.666667	768.111	765.775	770.448	3892	1.55256	691.062	688.537	693.587	3892
mouse	fly	CC	simRes	fsAvg	1.02868	1236.42	1234.23	1238.61	3892	1.32922	955.418	952.857	957.979	3892
mouse	fly	CC	simRes	fsABM	1.29508	1055.26	1052.91	1057.61	3892	1.59654	887.342	885.011	889.673	3892
mouse	fly	CC	simRes	fsBMA	1.33262	1022.12	1019.63	1024.6	3892	2.0819	880.138	878.187	882.089	3892
mouse	fly	CC	simRes	fsMax	2.36183	999.516	997.838	1001.19	3892	2.0532	894.756	892.82	896.691	3892
mouse	fly	CC	simRes	fsBMM	1.83642	1067.88	1065.97	1069.8	3892	1.76989	943.773	941.715	945.831	3892
mouse	fly	MF	simGIC	fsAvg	0.0952037	396.373	394.361	398.385	3998	1.99508	347.191	345.476	348.906	3998
mouse	fly	MF	simGIC	fsABM	0.239866	400.471	398.537	402.405	3998	2.73222	320.156	318.543	321.768	3998
mouse	fly	MF	simGIC	fsBMA	0.374714	341.458	339.76	343.155	3998	2.99541	295.64	294.062	297.218	3998
mouse	fly	MF	simGIC	fsMax	0.686377	410.542	408.729	412.356	3998	2.19995	388.182	386.085	390.28	3998
mouse	fly	MF	simGIC	fsBMM	0.467406	356.08	354.302	357.858	3998	2.79807	315.489	313.868	317.11	3998
mouse	fly	MF	simIC	fsAvg	0.117853	450.098	448.182	452.013	3994	1.91026	381.271	379.352	383.19	3994
mouse	fly	MF	simIC	fsABM	0.229615	423.142	421.341	424.943	3994	2.28462	340.711	338.927	342.496	3994
mouse	fly	MF	simIC	fsBMA	0.330367	321.173	319.693	322.654	3994	2.65078	303.102	301.454	304.75	3994
mouse	fly	MF	simIC	fsMax	0.493814	424.249	422.195	426.303	3994	2.41932	366.342	364.404	368.281	3994
mouse	fly	MF	simIC	fsBMM	0.396277	350.476	348.796	352.155	3994	2.46431	331.111	329.304	332.918	3994
mouse	fly	MF	simJC	fsAvg	0.253609	710.716	708.882	712.549	3994	1.4403	454.942	453.153	456.732	3994
mouse	fly	MF	simJC	fsABM	0.38395	593.92	592.103	595.737	3994	2.35661	384.507	383.02	385.994	3994
mouse	fly	MF	simJC	fsBMA	0.48285	406.867	405.233	408.501	3994	2.69098	314.053	312.621	315.486	3994
mouse	fly	MF	simJC	fsMax	0.843901	418.596	416.764	420.427	3994	2.1483	402.773	400.794	404.753	3994
mouse	fly	MF	simJC	fsBMM	0.564195	391.213	389.46	392.967	3994	2.59786	330.929	329.484	332.374	3994
mouse	fly	MF	simLin	fsAvg	0.211641	544.68	542.562	546.798	3994	1.63094	426.467	424.469	428.465	3994
mouse	fly	MF	simLin	fsABM	0.398424	506.933	504.926	508.94	3994	2.221	358.596	356.787	360.404	3994
mouse	fly	MF	simLin	fsBMA	0.52057	358.387	356.654	360.12	3994	2.57622	307.68	306.147	309.213	3994
mouse	fly	MF	simLin	fsMax	0.893013	413.889	412.09	415.687	3994	1.96749	428.076	425.846	430.305	3994
mouse	fly	MF	simLin	fsBMM	0.668778	392.022	390.421	393.624	3994	2.29868	344.911	343.112	346.71	3994
mouse	fly	MF	simRel	fsAvg	0.181599	503.618	501.547	505.689	3994	1.76006	407.804	405.816	409.792	3994
mouse	fly	MF	simRel	fsABM	0.371525	468.653	466.755	470.552	3994	2.27536	353.769	351.961	355.577	3994
mouse	fly	MF	simRel	fsBMA	0.492585	345.378	343.71	347.045	3994	2.60049	307.142	305.463	308.821	3994
mouse	fly	MF	simRel	fsMax	0.833632	408.391	406.54	410.242	3994	2.036	415.729	413.447	418.011	3994
mouse	fly	MF	simRel	fsBMM	0.622124	383.338	381.718	384.958	3994	2.38946	342.782	340.952	344.612	3994
mouse	fly	MF	simRes	fsAvg	0.495177	488.787	486.713	490.86	3998	1.50204	421.111	419.132	423.091	3998
mouse	fly	MF	simRes	fsABM	0.90485	428.947	427.004	430.89	3998	2.03857	385.333	383.479	387.188	3998
mouse	fly	MF	simRes	fsBMA	1.16441	414.329	412.716	415.942	3998	1.97352	350.978	349.094	352.862	3998
mouse	fly	MF	simRes	fsMax	1.77956	478.422	476.932	479.912	3998	1.66961	405.978	403.724	408.231	3998
mouse	fly	MF	simRes	fsBMM	1.22341	444.249	442.357	446.14	3998	1.79353	402.431	400.366	404.497	3998
mouse	fly	BP+MF+CC	simGIC	fsAvg	0.0306836	423.778	421.918	425.637	2844	NA	NA	NA	NA	NA
mouse	fly	BP+MF+CC	simGIC	fsABM	0.111797	241.489	239.961	243.017	2844	NA	NA	NA	NA	NA
mouse	fly	BP+MF+CC	simGIC	fsBMA	0.191067	195.893	194.591	197.196	2844	NA	NA	NA	NA	NA
mouse	fly	BP+MF+CC	simGIC	fsMax	0.586034	211.022	209.462	212.583	2844	NA	NA	NA	NA	NA
mouse	fly	BP+MF+CC	simGIC	fsBMM	0.357702	238.071	236.643	239.5	2844	NA	NA	NA	NA	NA
mouse	fly	BP+MF+CC	simIC	fsAvg	0.0303719	386.138	384.309	387.967	2844	NA	NA	NA	NA	NA
mouse	fly	BP+MF+CC	simIC	fsABM	0.0917034	185.529	184.084	186.974	2844	NA	NA	NA	NA	NA
mouse	fly	BP+MF+CC	simIC	fsBMA	0.122057	134.542	133.261	135.824	2844	NA	NA	NA	NA	NA
mouse	fly	BP+MF+CC	simIC	fsMax	0.292763	180.556	179.099	182.012	2844	NA	NA	NA	NA	NA
mouse	fly	BP+MF+CC	simIC	fsBMM	0.181634	158.493	157.09	159.897	2844	NA	NA	NA	NA	NA
mouse	fly	BP+MF+CC	simJC	fsAvg	0.0809352	468.933	467.253	470.614	2844	NA	NA	NA	NA	NA
mouse	fly	BP+MF+CC	simJC	fsABM	0.185642	248.782	247.432	250.132	2844	NA	NA	NA	NA	NA
mouse	fly	BP+MF+CC	simJC	fsBMA	0.242147	217.2	215.844	218.556	2844	NA	NA	NA	NA	NA
mouse	fly	BP+MF+CC	simJC	fsMax	0.64155	210.52	208.929	212.111	2844	NA	NA	NA	NA	NA
mouse	fly	BP+MF+CC	simJC	fsBMM	0.385954	246.533	245.16	247.906	2844	NA	NA	NA	NA	NA
mouse	fly	BP+MF+CC	simLin	fsAvg	0.098713	472.258	470.443	474.073	2844	NA	NA	NA	NA	NA
mouse	fly	BP+MF+CC	simLin	fsABM	0.249316	234.404	232.909	235.9	2844	NA	NA	NA	NA	NA
mouse	fly	BP+MF+CC	simLin	fsBMA	0.319074	179.338	177.942	180.734	2844	NA	NA	NA	NA	NA
mouse	fly	BP+MF+CC	simLin	fsMax	0.663006	217.627	215.856	219.397	2844	NA	NA	NA	NA	NA
mouse	fly	BP+MF+CC	simLin	fsBMM	0.471467	196.116	194.715	197.517	2844	NA	NA	NA	NA	NA
mouse	fly	BP+MF+CC	simRel	fsAvg	0.0792697	450.956	449.15	452.761	2844	NA	NA	NA	NA	NA
mouse	fly	BP+MF+CC	simRel	fsABM	0.218383	220.333	218.758	221.909	2844	NA	NA	NA	NA	NA
mouse	fly	BP+MF+CC	simRel	fsBMA	0.277862	174.191	172.787	175.595	2844	NA	NA	NA	NA	NA
mouse	fly	BP+MF+CC	simRel	fsMax	0.62265	210.404	208.875	211.934	2844	NA	NA	NA	NA	NA
mouse	fly	BP+MF+CC	simRel	fsBMM	0.411205	182.662	181.179	184.145	2844	NA	NA	NA	NA	NA
mouse	fly	BP+MF+CC	simRes	fsAvg	0.656228	409.764	407.78	411.749	2844	NA	NA	NA	NA	NA
mouse	fly	BP+MF+CC	simRes	fsABM	1.70164	231.124	229.629	232.619	2844	NA	NA	NA	NA	NA
mouse	fly	BP+MF+CC	simRes	fsBMA	2.0277	204.098	202.581	205.614	2844	NA	NA	NA	NA	NA
mouse	fly	BP+MF+CC	simRes	fsMax	4.87567	266.471	264.921	268.022	2844	NA	NA	NA	NA	NA
mouse	fly	BP+MF+CC	simRes	fsBMM	2.82832	225.72	224.157	227.283	2844	NA	NA	NA	NA	NA

## Sheet: all_manual
organism1	organism2	ontology	semsim	funsim	rawth	nrawfalse	nrawfalselower	nrawfalseupper	nrawtot	zzth	nzzfalse	nzzfalselower	nzzfalseupper	nzztot
human	fly	BP+MF	simGIC	fsAvg	0.0120419	342.391	340.666	344.116	2810	NA	NA	NA	NA	NA
human	fly	BP+MF	simGIC	fsABM	0.0554175	290.951	289.39	292.512	2810	NA	NA	NA	NA	NA
human	fly	BP+MF	simGIC	fsBMA	0.0748965	284.16	282.622	285.698	2810	NA	NA	NA	NA	NA
human	fly	BP+MF	simGIC	fsMax	0.22379	307.676	305.928	309.423	2810	NA	NA	NA	NA	NA
human	fly	BP+MF	simGIC	fsBMM	0.14354	286.084	284.553	287.616	2810	NA	NA	NA	NA	NA
human	fly	BP+MF	simIC	fsAvg	0.0128078	387.253	385.224	389.282	2810	NA	NA	NA	NA	NA
human	fly	BP+MF	simIC	fsABM	0.0518192	251.236	249.712	252.759	2810	NA	NA	NA	NA	NA
human	fly	BP+MF	simIC	fsBMA	0.0609129	224.507	222.961	226.052	2810	NA	NA	NA	NA	NA
human	fly	BP+MF	simIC	fsMax	0.19764	236.84	235.294	238.386	2810	NA	NA	NA	NA	NA
human	fly	BP+MF	simIC	fsBMM	0.103309	241.267	239.619	242.915	2810	NA	NA	NA	NA	NA
human	fly	BP+MF	simJC	fsAvg	0.0619996	392.067	390.491	393.642	2810	NA	NA	NA	NA	NA
human	fly	BP+MF	simJC	fsABM	0.104939	314.924	313.311	316.538	2810	NA	NA	NA	NA	NA
human	fly	BP+MF	simJC	fsBMA	0.133226	306.787	305.203	308.371	2810	NA	NA	NA	NA	NA
human	fly	BP+MF	simJC	fsMax	0.337332	322.871	321.21	324.532	2810	NA	NA	NA	NA	NA
human	fly	BP+MF	simJC	fsBMM	0.184672	306.36	304.731	307.989	2810	NA	NA	NA	NA	NA
human	fly	BP+MF	simLin	fsAvg	0.0525852	459.884	457.829	461.94	2810	NA	NA	NA	NA	NA
human	fly	BP+MF	simLin	fsABM	0.157203	305.022	303.326	306.718	2810	NA	NA	NA	NA	NA
human	fly	BP+MF	simLin	fsBMA	0.198575	270.249	268.696	271.802	2810	NA	NA	NA	NA	NA
human	fly	BP+MF	simLin	fsMax	0.484453	310.244	308.576	311.913	2810	NA	NA	NA	NA	NA
human	fly	BP+MF	simLin	fsBMM	0.297974	278.787	277.085	280.488	2810	NA	NA	NA	NA	NA
human	fly	BP+MF	simRel	fsAvg	0.0370964	432.884	430.732	435.037	2810	NA	NA	NA	NA	NA
human	fly	BP+MF	simRel	fsABM	0.13149	284.876	283.234	286.517	2810	NA	NA	NA	NA	NA
human	fly	BP+MF	simRel	fsBMA	0.173262	249.907	248.425	251.388	2810	NA	NA	NA	NA	NA
human	fly	BP+MF	simRel	fsMax	0.473062	254.956	253.332	256.579	2810	NA	NA	NA	NA	NA
human	fly	BP+MF	simRel	fsBMM	0.272786	267.929	266.27	269.587	2810	NA	NA	NA	NA	NA
human	fly	BP+MF	simRes	fsAvg	0.328809	506.893	504.964	508.823	2810	NA	NA	NA	NA	NA
human	fly	BP+MF	simRes	fsABM	0.965273	295.022	293.436	296.609	2810	NA	NA	NA	NA	NA
human	fly	BP+MF	simRes	fsBMA	1.11013	272.644	270.948	274.34	2810	NA	NA	NA	NA	NA
human	fly	BP+MF	simRes	fsMax	2.97617	288.538	287.116	289.96	2810	NA	NA	NA	NA	NA
human	fly	BP+MF	simRes	fsBMM	1.76803	290.8	289.175	292.425	2810	NA	NA	NA	NA	NA
human	fly	BP	simGIC	fsAvg	0.0637453	869.933	867.641	872.225	3702	1.11471	675.36	673.314	677.406	3702
human	fly	BP	simGIC	fsABM	0.165397	651.716	649.835	653.597	3702	2.45208	589.058	587.407	590.708	3702
human	fly	BP	simGIC	fsBMA	0.21181	631.044	629.23	632.859	3702	2.02653	576.307	574.485	578.129	3702
human	fly	BP	simGIC	fsMax	0.46143	625.587	623.808	627.365	3702	2.49668	573.062	571.314	574.81	3702
human	fly	BP	simGIC	fsBMM	0.269241	664.293	662.474	666.113	3702	1.44981	636.036	633.884	638.187	3702
human	fly	BP	simIC	fsAvg	0.0996838	952.698	950.193	955.203	3702	1.19593	780.698	778.429	782.967	3702
human	fly	BP	simIC	fsABM	0.237159	666.004	664.134	667.874	3702	2.25216	608.644	606.873	610.416	3702
human	fly	BP	simIC	fsBMA	0.271191	614.253	612.469	616.037	3702	2.07835	581.204	579.289	583.12	3702
human	fly	BP	simIC	fsMax	0.523483	560.022	558.269	561.776	3702	2.49972	533.867	532.046	535.687	3702
human	fly	BP	simIC	fsBMM	0.336522	651.369	649.533	653.205	3702	1.88363	640.987	638.846	643.127	3702
human	fly	BP	simJC	fsAvg	0.21548	954.413	952.331	956.496	3702	0.835119	739.529	737.562	741.496	3702
human	fly	BP	simJC	fsABM	0.310425	675.849	674.122	677.576	3702	2.09796	584.636	582.886	586.386	3702
human	fly	BP	simJC	fsBMA	0.332826	657.489	655.782	659.196	3702	1.64998	579.338	577.495	581.181	3702
human	fly	BP	simJC	fsMax	0.517978	659.951	658.131	661.772	3702	2.26967	576.409	574.658	578.159	3702
human	fly	BP	simJC	fsBMM	0.369174	676.173	674.198	678.149	3702	1.51162	634.502	632.635	636.369	3702
human	fly	BP	simLin	fsAvg	0.209005	1080.14	1077.8	1082.47	3702	1.26058	872.924	870.644	875.204	3702
human	fly	BP	simLin	fsABM	0.422534	748.151	746.198	750.105	3702	2.05183	655.92	654.013	657.827	3702
human	fly	BP	simLin	fsBMA	0.461171	677.173	675.25	679.097	3702	1.91776	617.684	615.791	619.578	3702
human	fly	BP	simLin	fsMax	0.788626	590.764	589.045	592.484	3702	2.35576	544.627	542.841	546.413	3702
human	fly	BP	simLin	fsBMM	0.526555	711.244	709.079	713.41	3702	1.77153	693.991	691.794	696.189	3702
human	fly	BP	simRel	fsAvg	0.165451	1033.45	1031.03	1035.87	3702	1.30391	843.627	841.462	845.791	3702
human	fly	BP	simRel	fsABM	0.392572	728.738	726.869	730.606	3702	2.12487	644.564	642.685	646.444	3702
human	fly	BP	simRel	fsBMA	0.426916	666.76	664.851	668.669	3702	1.97328	610.662	608.772	612.553	3702
human	fly	BP	simRel	fsMax	0.76065	577.067	575.337	578.797	3702	2.36828	537.893	536.043	539.744	3702
human	fly	BP	simRel	fsBMM	0.508582	701.036	698.878	703.193	3702	1.79931	684.827	682.649	687.004	3702
human	fly	BP	simRes	fsAvg	0.588733	1063.47	1061.11	1065.84	3702	1.39829	869.373	867.046	871.701	3702
human	fly	BP	simRes	fsABM	1.08829	728.889	726.71	731.068	3702	1.96459	656.28	654.136	658.424	3702
human	fly	BP	simRes	fsBMA	1.20657	685.627	683.423	687.83	3702	1.95515	631.498	629.495	633.501	3702
human	fly	BP	simRes	fsMax	1.91519	679.196	677.099	681.292	3702	2.16672	631.391	629.317	633.465	3702
human	fly	BP	simRes	fsBMM	1.43238	699.36	697.033	701.687	3702	1.74298	676.933	674.793	679.074	3702
human	fly	CC	simGIC	fsAvg	0.167303	800.613	798.043	803.184	3420	1.08064	692.462	690.111	694.813	3420
human	fly	CC	simGIC	fsABM	0.304734	730.409	728.169	732.648	3420	1.70371	652.662	650.577	654.747	3420
human	fly	CC	simGIC	fsBMA	0.415052	706.782	704.494	709.07	3420	1.68657	646.347	644.075	648.618	3420
human	fly	CC	simGIC	fsMax	0.586453	734.387	732.161	736.613	3420	1.49731	709.649	707.212	712.086	3420
human	fly	CC	simGIC	fsBMM	0.466052	713.747	711.464	716.029	3420	1.34354	680.511	678.189	682.834	3420
human	fly	CC	simIC	fsAvg	0.13776	755.151	752.519	757.783	3420	1.17756	660.098	657.583	662.613	3420
human	fly	CC	simIC	fsABM	0.238076	647.764	645.553	649.976	3420	1.89843	597.462	595.396	599.528	3420
human	fly	CC	simIC	fsBMA	0.282627	620.36	618.273	622.447	3420	1.83723	588.129	585.796	590.462	3420
human	fly	CC	simIC	fsMax	0.408203	667.751	665.512	669.991	3420	1.95725	615.547	613.255	617.838	3420
human	fly	CC	simIC	fsBMM	0.319822	641.471	638.967	643.975	3420	1.82864	634.876	632.568	637.183	3420
human	fly	CC	simJC	fsAvg	0.342498	874.711	872.548	876.875	3420	0.609405	644.071	641.663	646.479	3420
human	fly	CC	simJC	fsABM	0.457804	735.524	733.404	737.645	3420	1.49739	608.582	606.523	610.641	3420
human	fly	CC	simJC	fsBMA	0.50517	683.502	681.233	685.772	3420	1.18914	607.556	605.178	609.933	3420
human	fly	CC	simJC	fsMax	0.64326	722.64	720.313	724.967	3420	0.792973	678.173	675.573	680.773	3420
human	fly	CC	simJC	fsBMM	0.561122	695.88	693.595	698.165	3420	0.778633	643.302	640.707	645.898	3420
human	fly	CC	simLin	fsAvg	0.340957	853.804	851.105	856.504	3420	1.10053	699.031	696.456	701.606	3420
human	fly	CC	simLin	fsABM	0.488711	691.902	689.524	694.281	3420	1.62724	617.591	615.374	619.809	3420
human	fly	CC	simLin	fsBMA	0.540913	645.738	643.244	648.231	3420	1.66582	591.836	589.642	594.029	3420
human	fly	CC	simLin	fsMax	0.748974	686.8	684.394	689.206	3420	1.32609	654.742	651.949	657.536	3420
human	fly	CC	simLin	fsBMM	0.639483	659.902	657.414	662.391	3420	1.43713	643.902	641.434	646.37	3420
human	fly	CC	simRel	fsAvg	0.265366	806.538	803.864	809.211	3420	1.10338	680.796	678.147	683.444	3420
human	fly	CC	simRel	fsABM	0.401746	677.267	674.89	679.643	3420	1.86977	608.32	606.242	610.398	3420
human	fly	CC	simRel	fsBMA	0.476909	626.658	624.404	628.912	3420	1.82613	590.124	587.831	592.418	3420
human	fly	CC	simRel	fsMax	0.659203	669.716	667.278	672.153	3420	1.95157	614.689	612.397	616.98	3420
human	fly	CC	simRel	fsBMM	0.579613	649.093	646.727	651.459	3420	1.66367	644.324	641.927	646.722	3420
human	fly	CC	simRes	fsAvg	0.694473	942.062	939.858	944.266	3420	1.44819	763.96	761.564	766.356	3420
human	fly	CC	simRes	fsABM	0.979595	811.436	809.546	813.325	3420	2.14804	699.902	698.086	701.718	3420
human	fly	CC	simRes	fsBMA	1.08177	795.742	793.917	797.567	3420	2.0816	699.924	697.933	701.916	3420
human	fly	CC	simRes	fsMax	1.40316	806.418	804.493	808.343	3420	2.25315	700.933	699.072	702.795	3420
human	fly	CC	simRes	fsBMM	1.16362	809.836	807.714	811.957	3420	1.86084	735.347	733.102	737.591	3420
human	fly	MF	simGIC	fsAvg	0.0962458	501.973	500.109	503.837	3358	1.31797	480.711	478.912	482.511	3358
human	fly	MF	simGIC	fsABM	0.188279	506.973	505.34	508.607	3358	2.25451	476.676	475.186	478.165	3358
human	fly	MF	simGIC	fsBMA	0.254652	508.773	507.25	510.297	3358	2.22145	467.844	466.335	469.353	3358
human	fly	MF	simGIC	fsMax	0.360062	533.956	532.342	535.569	3358	2.11329	515.284	513.581	516.988	3358
human	fly	MF	simGIC	fsBMM	0.2879	514.818	513.161	516.475	3358	1.79345	473.849	472.184	475.514	3358
human	fly	MF	simIC	fsAvg	0.0989178	499.209	497.106	501.312	3350	1.51087	477.049	474.97	479.128	3350
human	fly	MF	simIC	fsABM	0.20301	474.471	472.808	476.135	3350	2.55315	467.311	465.656	468.967	3350
human	fly	MF	simIC	fsBMA	0.249673	450.582	448.996	452.169	3350	2.56439	453.027	451.276	454.778	3350
human	fly	MF	simIC	fsMax	0.381875	480.4	478.909	481.891	3350	2.27899	463.324	461.399	465.25	3350
human	fly	MF	simIC	fsBMM	0.301572	461.8	460.058	463.542	3350	2.31356	457.929	455.972	459.886	3350
human	fly	MF	simJC	fsAvg	0.287642	577.156	575.484	578.827	3350	0.991343	480.604	478.921	482.288	3350
human	fly	MF	simJC	fsABM	0.328764	541.196	539.513	542.879	3350	1.95315	493.316	491.919	494.712	3350
human	fly	MF	simJC	fsBMA	0.363527	535.444	533.798	537.091	3350	1.92009	482.916	481.533	484.298	3350
human	fly	MF	simJC	fsMax	0.458437	558.556	556.972	560.139	3350	1.13213	524.991	523.325	526.657	3350
human	fly	MF	simJC	fsBMM	0.414732	539.231	537.653	540.809	3350	1.62966	480.822	479.302	482.342	3350
human	fly	MF	simLin	fsAvg	0.215943	554.844	552.711	556.978	3350	1.47011	516.036	513.918	518.153	3350
human	fly	MF	simLin	fsABM	0.341839	528.124	526.238	530.011	3350	2.17008	488.4	486.537	490.263	3350
human	fly	MF	simLin	fsBMA	0.464582	491.236	489.642	492.83	3350	2.37132	462.307	460.453	464.16	3350
human	fly	MF	simLin	fsMax	0.643652	520	518.332	521.668	3350	2.20614	508.178	506.193	510.162	3350
human	fly	MF	simLin	fsBMM	0.565736	497.049	495.394	498.704	3350	2.054	482.676	480.681	484.67	3350
human	fly	MF	simRel	fsAvg	0.166974	527.658	525.507	529.808	3350	1.42958	493.756	491.523	495.988	3350
human	fly	MF	simRel	fsABM	0.338579	501.076	499.36	502.791	3350	2.23463	482.284	480.415	484.154	3350
human	fly	MF	simRel	fsBMA	0.417644	467.422	465.8	469.044	3350	2.55972	459.622	457.829	461.415	3350
human	fly	MF	simRel	fsMax	0.716509	505.587	504.299	506.874	3350	2.39266	467.898	466.059	469.736	3350
human	fly	MF	simRel	fsBMM	0.491356	476.142	474.381	477.904	3350	2.20172	472.733	470.699	474.768	3350
human	fly	MF	simRes	fsAvg	0.531507	599.76	597.835	601.685	3358	1.70044	510.444	508.445	512.443	3358
human	fly	MF	simRes	fsABM	0.76758	529.351	527.546	531.156	3358	2.19654	501.284	499.374	503.195	3358
human	fly	MF	simRes	fsBMA	0.972345	503.462	501.888	505.036	3358	2.55829	481.436	479.699	483.172	3358
human	fly	MF	simRes	fsMax	1.07719	504.911	502.961	506.862	3358	2.70594	484.422	482.635	486.21	3358
human	fly	MF	simRes	fsBMM	1.03696	497.347	495.61	499.083	3358	2.41641	499.413	497.665	501.161	3358
human	fly	BP+MF+CC	simGIC	fsAvg	0.0254286	325.444	323.648	327.241	2398	NA	NA	NA	NA	NA
human	fly	BP+MF+CC	simGIC	fsABM	0.0954442	253.996	252.535	255.456	2398	NA	NA	NA	NA	NA
human	fly	BP+MF+CC	simGIC	fsBMA	0.15079	247.898	246.424	249.372	2398	NA	NA	NA	NA	NA
human	fly	BP+MF+CC	simGIC	fsMax	0.421394	256.884	255.449	258.32	2398	NA	NA	NA	NA	NA
human	fly	BP+MF+CC	simGIC	fsBMM	0.173645	275.169	273.347	276.991	2398	NA	NA	NA	NA	NA
human	fly	BP+MF+CC	simIC	fsAvg	0.0191405	313.818	311.959	315.677	2398	NA	NA	NA	NA	NA
human	fly	BP+MF+CC	simIC	fsABM	0.0595502	172.249	170.803	173.695	2398	NA	NA	NA	NA	NA
human	fly	BP+MF+CC	simIC	fsBMA	0.0779158	150.249	148.854	151.644	2398	NA	NA	NA	NA	NA
human	fly	BP+MF+CC	simIC	fsMax	0.203171	160.324	159.045	161.604	2398	NA	NA	NA	NA	NA
human	fly	BP+MF+CC	simIC	fsBMM	0.110256	171.396	169.846	172.945	2398	NA	NA	NA	NA	NA
human	fly	BP+MF+CC	simJC	fsAvg	0.0869561	381.556	379.726	383.385	2398	NA	NA	NA	NA	NA
human	fly	BP+MF+CC	simJC	fsABM	0.179034	267.662	266.154	269.17	2398	NA	NA	NA	NA	NA
human	fly	BP+MF+CC	simJC	fsBMA	0.225429	258.324	256.809	259.84	2398	NA	NA	NA	NA	NA
human	fly	BP+MF+CC	simJC	fsMax	0.475475	262.04	260.554	263.526	2398	NA	NA	NA	NA	NA
human	fly	BP+MF+CC	simJC	fsBMM	0.263612	278.32	276.595	280.045	2398	NA	NA	NA	NA	NA
human	fly	BP+MF+CC	simLin	fsAvg	0.0826008	387.329	385.393	389.265	2398	NA	NA	NA	NA	NA
human	fly	BP+MF+CC	simLin	fsABM	0.207954	234.578	233.001	236.154	2398	NA	NA	NA	NA	NA
human	fly	BP+MF+CC	simLin	fsBMA	0.260067	202.36	200.818	203.902	2398	NA	NA	NA	NA	NA
human	fly	BP+MF+CC	simLin	fsMax	0.586212	235.36	233.885	236.835	2398	NA	NA	NA	NA	NA
human	fly	BP+MF+CC	simLin	fsBMM	0.384422	237.213	235.608	238.819	2398	NA	NA	NA	NA	NA
human	fly	BP+MF+CC	simRel	fsAvg	0.0620975	361.329	359.531	363.127	2398	NA	NA	NA	NA	NA
human	fly	BP+MF+CC	simRel	fsABM	0.155315	207.004	205.425	208.584	2398	NA	NA	NA	NA	NA
human	fly	BP+MF+CC	simRel	fsBMA	0.191022	173.684	172.033	175.336	2398	NA	NA	NA	NA	NA
human	fly	BP+MF+CC	simRel	fsMax	0.503255	201.129	199.769	202.489	2398	NA	NA	NA	NA	NA
human	fly	BP+MF+CC	simRel	fsBMM	0.318807	192.258	190.796	193.72	2398	NA	NA	NA	NA	NA
human	fly	BP+MF+CC	simRes	fsAvg	0.435939	383.933	382.141	385.726	2398	NA	NA	NA	NA	NA
human	fly	BP+MF+CC	simRes	fsABM	0.928524	197.093	195.497	198.69	2398	NA	NA	NA	NA	NA
human	fly	BP+MF+CC	simRes	fsBMA	1.16446	188.342	186.921	189.764	2398	NA	NA	NA	NA	NA
human	fly	BP+MF+CC	simRes	fsMax	2.76339	192.569	191.107	194.031	2398	NA	NA	NA	NA	NA
human	fly	BP+MF+CC	simRes	fsBMM	1.62187	200.689	199.138	202.239	2398	NA	NA	NA	NA	NA
human	mouse	BP+MF	simGIC	fsAvg	0.0177867	241.84	239.986	243.694	2844	NA	NA	NA	NA	NA
human	mouse	BP+MF	simGIC	fsABM	0.160338	131.88	130.817	132.943	2844	NA	NA	NA	NA	NA
human	mouse	BP+MF	simGIC	fsBMA	0.215311	145.782	144.697	146.867	2844	NA	NA	NA	NA	NA
human	mouse	BP+MF	simGIC	fsMax	0.72839	194.689	193.848	195.53	2844	NA	NA	NA	NA	NA
human	mouse	BP+MF	simGIC	fsBMM	0.2391	162.782	161.4	164.164	2844	NA	NA	NA	NA	NA
human	mouse	BP+MF	simIC	fsAvg	0.0177243	206.622	204.895	208.349	2844	NA	NA	NA	NA	NA
human	mouse	BP+MF	simIC	fsABM	0.0820485	105.529	104.548	106.51	2844	NA	NA	NA	NA	NA
human	mouse	BP+MF	simIC	fsBMA	0.102249	102.409	101.442	103.375	2844	NA	NA	NA	NA	NA
human	mouse	BP+MF	simIC	fsMax	0.298214	124.453	123.517	125.39	2844	NA	NA	NA	NA	NA
human	mouse	BP+MF	simIC	fsBMM	0.152465	117.782	116.632	118.933	2844	NA	NA	NA	NA	NA
human	mouse	BP+MF	simJC	fsAvg	0.0755734	289.964	288.225	291.704	2844	NA	NA	NA	NA	NA
human	mouse	BP+MF	simJC	fsABM	0.243518	137.413	136.373	138.454	2844	NA	NA	NA	NA	NA
human	mouse	BP+MF	simJC	fsBMA	0.299577	142.218	141.107	143.329	2844	NA	NA	NA	NA	NA
human	mouse	BP+MF	simJC	fsMax	0.721122	194.529	193.6	195.457	2844	NA	NA	NA	NA	NA
human	mouse	BP+MF	simJC	fsBMM	0.32147	164.622	163.247	165.997	2844	NA	NA	NA	NA	NA
human	mouse	BP+MF	simLin	fsAvg	0.0688933	290.467	288.53	292.403	2844	NA	NA	NA	NA	NA
human	mouse	BP+MF	simLin	fsABM	0.27764	125.951	124.736	127.167	2844	NA	NA	NA	NA	NA
human	mouse	BP+MF	simLin	fsBMA	0.335551	127.222	126.089	128.355	2844	NA	NA	NA	NA	NA
human	mouse	BP+MF	simLin	fsMax	0.818624	191.262	190.175	192.349	2844	NA	NA	NA	NA	NA
human	mouse	BP+MF	simLin	fsBMM	0.444694	169.871	168.465	171.277	2844	NA	NA	NA	NA	NA
human	mouse	BP+MF	simRel	fsAvg	0.0474104	253.724	251.82	255.629	2844	NA	NA	NA	NA	NA
human	mouse	BP+MF	simRel	fsABM	0.227103	115.596	114.545	116.646	2844	NA	NA	NA	NA	NA
human	mouse	BP+MF	simRel	fsBMA	0.26314	108.489	107.453	109.525	2844	NA	NA	NA	NA	NA
human	mouse	BP+MF	simRel	fsMax	0.722957	160.893	160.02	161.766	2844	NA	NA	NA	NA	NA
human	mouse	BP+MF	simRel	fsBMM	0.411142	130.791	129.65	131.933	2844	NA	NA	NA	NA	NA
human	mouse	BP+MF	simRes	fsAvg	0.395511	234.378	232.67	236.086	2844	NA	NA	NA	NA	NA
human	mouse	BP+MF	simRes	fsABM	1.48642	147.298	146.401	148.194	2844	NA	NA	NA	NA	NA
human	mouse	BP+MF	simRes	fsBMA	1.71996	143.24	142.334	144.146	2844	NA	NA	NA	NA	NA
human	mouse	BP+MF	simRes	fsMax	3.74623	232.418	231.101	233.734	2844	NA	NA	NA	NA	NA
human	mouse	BP+MF	simRes	fsBMM	2.26458	164.644	163.481	165.808	2844	NA	NA	NA	NA	NA
human	mouse	BP	simGIC	fsAvg	0.062534	342.956	340.835	345.076	3596	2.03358	251.098	249.54	252.656	3596
human	mouse	BP	simGIC	fsABM	0.249637	237.969	236.748	239.19	3596	3.43144	216.147	214.951	217.343	3596
human	mouse	BP	simGIC	fsBMA	0.28635	243.902	242.552	245.252	3596	3.3368	214.267	213.101	215.432	3596
human	mouse	BP	simGIC	fsMax	0.910657	264.751	263.484	266.018	3596	2.3492	268.947	267.175	270.718	3596
human	mouse	BP	simGIC	fsBMM	0.348403	261.231	259.791	262.671	3596	2.95203	227	225.677	228.323	3596
human	mouse	BP	simIC	fsAvg	0.121283	460.542	458.539	462.545	3596	1.91651	307.524	305.597	309.452	3596
human	mouse	BP	simIC	fsABM	0.287259	271.729	270.273	273.185	3596	3.13427	242.387	241.07	243.703	3596
human	mouse	BP	simIC	fsBMA	0.3468	249.982	248.727	251.237	3596	3.27651	216.964	215.737	218.192	3596
human	mouse	BP	simIC	fsMax	0.583727	288.058	286.471	289.645	3596	2.90401	230.062	228.607	231.518	3596
human	mouse	BP	simIC	fsBMM	0.433454	272.627	271.293	273.961	3596	2.97327	245.262	243.859	246.665	3596
human	mouse	BP	simJC	fsAvg	0.222481	482.924	481.175	484.674	3596	1.13579	278.902	277.174	280.63	3596
human	mouse	BP	simJC	fsABM	0.360116	233.12	231.842	234.398	3596	3.12553	212.453	211.261	213.646	3596
human	mouse	BP	simJC	fsBMA	0.412924	235.876	234.698	237.053	3596	3.40352	213.084	212.006	214.163	3596
human	mouse	BP	simJC	fsMax	0.913614	263.947	262.67	265.223	3596	2.37588	255.849	254.083	257.614	3596
human	mouse	BP	simJC	fsBMM	0.459915	253.449	252.152	254.746	3596	2.79637	228.422	227.153	229.692	3596
human	mouse	BP	simLin	fsAvg	0.22477	558.898	556.661	561.134	3596	1.63768	374.72	372.676	376.764	3596
human	mouse	BP	simLin	fsABM	0.479831	301.96	300.526	303.394	3596	2.81655	258.862	257.572	260.152	3596
human	mouse	BP	simLin	fsBMA	0.555698	267.813	266.543	269.084	3596	2.90613	228.142	226.922	229.363	3596
human	mouse	BP	simLin	fsMax	0.968987	262.991	261.686	264.296	3596	2.14929	295.876	293.881	297.87	3596
human	mouse	BP	simLin	fsBMM	0.669544	288.533	287.133	289.933	3596	2.64416	258.329	256.942	259.716	3596
human	mouse	BP	simRel	fsAvg	0.190016	525.689	523.488	527.889	3596	1.7516	353.956	351.945	355.966	3596
human	mouse	BP	simRel	fsABM	0.464511	300.698	299.423	301.973	3596	2.93432	257.987	256.663	259.311	3596
human	mouse	BP	simRel	fsBMA	0.528194	267.573	266.314	268.833	3596	3.03789	226.547	225.345	227.748	3596
human	mouse	BP	simRel	fsMax	0.931686	263.72	262.365	265.075	3596	2.19988	288.533	286.526	290.54	3596
human	mouse	BP	simRel	fsBMM	0.648648	286.796	285.43	288.161	3596	2.77548	256.916	255.574	258.258	3596
human	mouse	BP	simRes	fsAvg	0.682378	539.756	537.663	541.848	3596	1.90863	364.369	362.451	366.287	3596
human	mouse	BP	simRes	fsABM	1.30319	344.52	342.812	346.228	3596	2.87598	282.671	281.37	283.972	3596
human	mouse	BP	simRes	fsBMA	1.49836	334.48	333.019	335.941	3596	2.5828	265.52	263.958	267.082	3596
human	mouse	BP	simRes	fsMax	2.282	461.938	460.398	463.478	3596	2.52574	300.049	298.534	301.564	3596
human	mouse	BP	simRes	fsBMM	1.75583	390.542	388.902	392.183	3596	2.44627	302.404	300.711	304.098	3596
human	mouse	CC	simGIC	fsAvg	0.178597	601.138	598.595	603.681	4070	1.56818	387.871	385.628	390.114	4070
human	mouse	CC	simGIC	fsABM	0.505019	394.951	392.966	396.936	4070	2.63612	321.573	319.846	323.3	4070
human	mouse	CC	simGIC	fsBMA	0.592501	405.107	403.054	407.16	4070	2.57288	333.662	331.839	335.486	4070
human	mouse	CC	simGIC	fsMax	0.87976	617.822	615.048	620.597	4070	1.02732	634.547	631.677	637.416	4070
human	mouse	CC	simGIC	fsBMM	0.629793	441.333	439.04	443.627	4070	1.88047	398.382	396.018	400.746	4070
human	mouse	CC	simIC	fsAvg	0.138668	578	575.306	580.694	4070	1.5662	410.698	408.265	413.13	4070
human	mouse	CC	simIC	fsABM	0.303817	391.884	389.864	393.905	4070	2.54244	359.324	357.385	361.264	4070
human	mouse	CC	simIC	fsBMA	0.310612	409.844	407.395	412.294	4070	2.35511	355.102	352.921	357.284	4070
human	mouse	CC	simIC	fsMax	0.483215	640.204	637.815	642.594	4070	1.79612	461.871	459.23	464.512	4070
human	mouse	CC	simIC	fsBMM	0.361621	494.649	491.928	497.37	4070	1.97192	398.036	395.401	400.671	4070
human	mouse	CC	simJC	fsAvg	0.406057	771.996	769.288	774.704	4070	1.049	463.373	460.861	465.885	4070
human	mouse	CC	simJC	fsABM	0.679706	409.516	407.698	411.333	4070	2.31058	312.271	310.392	314.151	4070
human	mouse	CC	simJC	fsBMA	0.714086	401.804	399.743	403.865	4070	2.19355	323.867	321.819	325.915	4070
human	mouse	CC	simJC	fsMax	0.97198	618.453	615.677	621.23	4070	1.05203	636.307	633.31	639.303	4070
human	mouse	CC	simJC	fsBMM	0.807865	435.133	432.905	437.362	4070	1.75279	395.507	393.074	397.939	4070
human	mouse	CC	simLin	fsAvg	0.333262	739.182	736.375	741.99	4070	1.34489	474.196	471.638	476.753	4070
human	mouse	CC	simLin	fsABM	0.647143	398.013	396.035	399.992	4070	2.24508	339.844	337.959	341.73	4070
human	mouse	CC	simLin	fsBMA	0.691632	381.4	379.349	383.451	4070	2.18507	332.422	330.357	334.487	4070
human	mouse	CC	simLin	fsMax	0.979577	618.2	615.433	620.967	4070	1.01041	695.498	692.222	698.774	4070
human	mouse	CC	simLin	fsBMM	0.838904	429.924	427.524	432.325	4070	1.82564	424.164	421.539	426.79	4070
human	mouse	CC	simRel	fsAvg	0.241354	645.12	642.319	647.921	4070	1.49138	438.28	435.821	440.739	4070
human	mouse	CC	simRel	fsABM	0.517836	395.347	393.291	397.402	4070	2.57776	351.369	349.579	353.159	4070
human	mouse	CC	simRel	fsBMA	0.580646	381.716	379.534	383.898	4070	2.3791	344.147	342.088	346.205	4070
human	mouse	CC	simRel	fsMax	0.770893	609.04	606.356	611.724	4070	1.66896	505.258	502.271	508.245	4070
human	mouse	CC	simRel	fsBMM	0.650946	455.453	452.691	458.216	4070	1.98654	401.88	399.273	404.487	4070
human	mouse	CC	simRes	fsAvg	0.460922	799.724	796.735	802.714	4070	1.21939	542.436	539.82	545.051	4070
human	mouse	CC	simRes	fsABM	0.8387	635	632.559	637.441	4070	1.98334	461.542	459.213	463.871	4070
human	mouse	CC	simRes	fsBMA	0.861679	678.582	675.944	681.221	4070	1.66274	482.458	479.713	485.203	4070
human	mouse	CC	simRes	fsMax	1.31062	762.796	760.111	765.48	4070	1.54612	589.493	586.667	592.32	4070
human	mouse	CC	simRes	fsBMM	0.99853	778.324	775.651	780.998	4070	1.1533	585.564	582.467	588.662	4070
human	mouse	MF	simGIC	fsAvg	0.161612	360.529	358.658	362.4	3254	1.55564	246.338	244.799	247.877	3254
human	mouse	MF	simGIC	fsABM	0.462881	276.182	274.864	277.501	3254	2.42035	219.956	218.723	221.188	3254
human	mouse	MF	simGIC	fsBMA	0.501296	296.458	294.987	297.928	3254	2.27402	221.187	219.949	222.424	3254
human	mouse	MF	simGIC	fsMax	0.777974	408.964	407.329	410.599	3254	1.39228	414.804	412.926	416.683	3254
human	mouse	MF	simGIC	fsBMM	0.581875	313.609	312.136	315.082	3254	1.62986	271.942	270.21	273.674	3254
human	mouse	MF	simIC	fsAvg	0.134794	303.116	301.237	304.994	3252	2.08561	241.049	239.513	242.585	3252
human	mouse	MF	simIC	fsABM	0.300094	210.773	209.548	211.998	3252	2.77666	226.916	225.357	228.475	3252
human	mouse	MF	simIC	fsBMA	0.31772	216.302	215.019	217.586	3252	2.34312	242.742	240.957	244.528	3252
human	mouse	MF	simIC	fsMax	0.537528	297.258	296.091	298.424	3252	1.74391	286.311	284.347	288.275	3252
human	mouse	MF	simIC	fsBMM	0.353854	268.689	266.875	270.503	3252	2.50713	304.72	303.186	306.254	3252
human	mouse	MF	simJC	fsAvg	0.317426	444.062	442.361	445.764	3254	1.23776	259.836	258.366	261.305	3254
human	mouse	MF	simJC	fsABM	0.571231	293.467	292.182	294.751	3254	2.22449	215.716	214.532	216.899	3254
human	mouse	MF	simJC	fsBMA	0.602049	306.742	305.287	308.197	3254	2.23033	216.769	215.599	217.938	3254
human	mouse	MF	simJC	fsMax	0.890412	409.107	407.485	410.729	3254	1.34609	412.671	410.879	414.463	3254
human	mouse	MF	simJC	fsBMM	0.702525	322.636	321.206	324.065	3254	1.56648	268.507	266.832	270.182	3254
human	mouse	MF	simLin	fsAvg	0.25654	435.04	432.89	437.19	3254	1.49134	282.449	280.744	284.154	3254
human	mouse	MF	simLin	fsABM	0.558682	277.809	276.257	279.361	3254	2.18672	230.409	228.916	231.902	3254
human	mouse	MF	simLin	fsBMA	0.624502	291.92	290.378	293.462	3254	2.19101	237.249	235.77	238.728	3254
human	mouse	MF	simLin	fsMax	0.941492	408.458	406.821	410.094	3254	1.39516	443.396	441.214	445.577	3254
human	mouse	MF	simLin	fsBMM	0.694509	320.72	319.089	322.351	3254	1.62782	301.52	299.372	303.668	3254
human	mouse	MF	simRel	fsAvg	0.225562	365.107	363.123	367.09	3252	1.74323	260.231	258.638	261.824	3252
human	mouse	MF	simRel	fsABM	0.481746	227.916	226.428	229.403	3252	2.66853	227.222	225.753	228.691	3252
human	mouse	MF	simRel	fsBMA	0.531418	237.382	235.966	238.799	3252	2.34985	239.227	237.542	240.911	3252
human	mouse	MF	simRel	fsMax	0.902864	294.604	293.545	295.664	3252	1.65854	287.631	285.583	289.679	3252
human	mouse	MF	simRel	fsBMM	0.553872	285.093	283.165	287.022	3252	2.03883	310.827	309.076	312.578	3252
human	mouse	MF	simRes	fsAvg	0.543309	369.084	367.061	371.108	3252	1.83222	265.391	263.586	267.196	3252
human	mouse	MF	simRes	fsABM	0.952305	308.876	307.51	310.241	3252	2.56147	292.52	291.021	294.019	3252
human	mouse	MF	simRes	fsBMA	1.057	314.791	313.489	316.094	3252	3.05525	300.302	298.925	301.68	3252
human	mouse	MF	simRes	fsMax	1.40072	371.32	369.65	372.99	3252	3.06313	305.093	303.727	306.459	3252
human	mouse	MF	simRes	fsBMM	1.13997	335.284	333.693	336.876	3252	2.97918	325.538	324.162	326.914	3252
human	mouse	BP+MF+CC	simGIC	fsAvg	0.0259096	245.591	243.886	247.296	2566	NA	NA	NA	NA	NA
human	mouse	BP+MF+CC	simGIC	fsABM	0.181234	96.2889	95.2709	97.3069	2566	NA	NA	NA	NA	NA
human	mouse	BP+MF+CC	simGIC	fsBMA	0.238415	96.9556	96.023	97.8881	2566	NA	NA	NA	NA	NA
human	mouse	BP+MF+CC	simGIC	fsMax	0.642022	171.476	170.192	172.759	2566	NA	NA	NA	NA	NA
human	mouse	BP+MF+CC	simGIC	fsBMM	0.376851	122.351	121.297	123.405	2566	NA	NA	NA	NA	NA
human	mouse	BP+MF+CC	simIC	fsAvg	0.0178223	194.827	193.151	196.502	2566	NA	NA	NA	NA	NA
human	mouse	BP+MF+CC	simIC	fsABM	0.085442	72.8667	71.9957	73.7376	2566	NA	NA	NA	NA	NA
human	mouse	BP+MF+CC	simIC	fsBMA	0.10338	76.5911	75.7479	77.4343	2566	NA	NA	NA	NA	NA
human	mouse	BP+MF+CC	simIC	fsMax	0.266346	101.391	100.214	102.568	2566	NA	NA	NA	NA	NA
human	mouse	BP+MF+CC	simIC	fsBMM	0.158798	92.6578	91.6896	93.626	2566	NA	NA	NA	NA	NA
human	mouse	BP+MF+CC	simJC	fsAvg	0.110541	292.889	291.196	294.581	2566	NA	NA	NA	NA	NA
human	mouse	BP+MF+CC	simJC	fsABM	0.280891	91.2133	90.272	92.1547	2566	NA	NA	NA	NA	NA
human	mouse	BP+MF+CC	simJC	fsBMA	0.324213	89.5556	88.5888	90.5223	2566	NA	NA	NA	NA	NA
human	mouse	BP+MF+CC	simJC	fsMax	0.683634	169.262	168.2	170.325	2566	NA	NA	NA	NA	NA
human	mouse	BP+MF+CC	simJC	fsBMM	0.448363	113.227	112.193	114.26	2566	NA	NA	NA	NA	NA
human	mouse	BP+MF+CC	simLin	fsAvg	0.0819149	282.667	280.761	284.573	2566	NA	NA	NA	NA	NA
human	mouse	BP+MF+CC	simLin	fsABM	0.31951	94	93.0693	94.9307	2566	NA	NA	NA	NA	NA
human	mouse	BP+MF+CC	simLin	fsBMA	0.371187	87.2889	86.429	88.1487	2566	NA	NA	NA	NA	NA
human	mouse	BP+MF+CC	simLin	fsMax	0.730528	175.849	174.679	177.019	2566	NA	NA	NA	NA	NA
human	mouse	BP+MF+CC	simLin	fsBMM	0.536139	108.951	108.007	109.895	2566	NA	NA	NA	NA	NA
human	mouse	BP+MF+CC	simRel	fsAvg	0.0563082	234.951	233.179	236.723	2566	NA	NA	NA	NA	NA
human	mouse	BP+MF+CC	simRel	fsABM	0.238904	81.9511	81.0205	82.8817	2566	NA	NA	NA	NA	NA
human	mouse	BP+MF+CC	simRel	fsBMA	0.273828	80.3467	79.4347	81.2586	2566	NA	NA	NA	NA	NA
human	mouse	BP+MF+CC	simRel	fsMax	0.629953	118.902	117.656	120.148	2566	NA	NA	NA	NA	NA
human	mouse	BP+MF+CC	simRel	fsBMM	0.409601	101.902	100.831	102.973	2566	NA	NA	NA	NA	NA
human	mouse	BP+MF+CC	simRes	fsAvg	0.339319	199	197.401	200.599	2566	NA	NA	NA	NA	NA
human	mouse	BP+MF+CC	simRes	fsABM	1.1961	106.12	105.14	107.1	2566	NA	NA	NA	NA	NA
human	mouse	BP+MF+CC	simRes	fsBMA	1.40425	106.062	105.126	106.998	2566	NA	NA	NA	NA	NA
human	mouse	BP+MF+CC	simRes	fsMax	3.48993	181.822	180.655	182.989	2566	NA	NA	NA	NA	NA
human	mouse	BP+MF+CC	simRes	fsBMM	1.93365	128.08	126.986	129.174	2566	NA	NA	NA	NA	NA
mouse	fly	BP+MF	simGIC	fsAvg	0.00849699	302.467	300.549	304.385	2516	NA	NA	NA	NA	NA
mouse	fly	BP+MF	simGIC	fsABM	0.0443198	237.56	236.063	239.057	2516	NA	NA	NA	NA	NA
mouse	fly	BP+MF	simGIC	fsBMA	0.0637185	228.507	226.997	230.017	2516	NA	NA	NA	NA	NA
mouse	fly	BP+MF	simGIC	fsMax	0.213431	254.987	253.31	256.664	2516	NA	NA	NA	NA	NA
mouse	fly	BP+MF	simGIC	fsBMM	0.110238	241.693	240.066	243.321	2516	NA	NA	NA	NA	NA
mouse	fly	BP+MF	simIC	fsAvg	0.0133868	363.396	361.499	365.292	2516	NA	NA	NA	NA	NA
mouse	fly	BP+MF	simIC	fsABM	0.0546782	226.338	224.808	227.867	2516	NA	NA	NA	NA	NA
mouse	fly	BP+MF	simIC	fsBMA	0.0754041	204.747	203.37	206.124	2516	NA	NA	NA	NA	NA
mouse	fly	BP+MF	simIC	fsMax	0.189989	224.222	222.857	225.587	2516	NA	NA	NA	NA	NA
mouse	fly	BP+MF	simIC	fsBMM	0.10664	224.396	222.914	225.877	2516	NA	NA	NA	NA	NA
mouse	fly	BP+MF	simJC	fsAvg	0.0535382	333.884	332.066	335.703	2516	NA	NA	NA	NA	NA
mouse	fly	BP+MF	simJC	fsABM	0.106996	262.898	261.457	264.338	2516	NA	NA	NA	NA	NA
mouse	fly	BP+MF	simJC	fsBMA	0.129851	250.564	249.1	252.029	2516	NA	NA	NA	NA	NA
mouse	fly	BP+MF	simJC	fsMax	0.326359	269.884	268.446	271.323	2516	NA	NA	NA	NA	NA
mouse	fly	BP+MF	simJC	fsBMM	0.173859	254.369	252.889	255.848	2516	NA	NA	NA	NA	NA
mouse	fly	BP+MF	simLin	fsAvg	0.0472411	409.947	407.894	411.999	2516	NA	NA	NA	NA	NA
mouse	fly	BP+MF	simLin	fsABM	0.157497	268.676	267.135	270.216	2516	NA	NA	NA	NA	NA
mouse	fly	BP+MF	simLin	fsBMA	0.189998	230.729	229.209	232.249	2516	NA	NA	NA	NA	NA
mouse	fly	BP+MF	simLin	fsMax	0.479662	256.493	254.97	258.016	2516	NA	NA	NA	NA	NA
mouse	fly	BP+MF	simLin	fsBMM	0.289717	248.071	246.512	249.63	2516	NA	NA	NA	NA	NA
mouse	fly	BP+MF	simRel	fsAvg	0.0321621	395.778	393.661	397.894	2516	NA	NA	NA	NA	NA
mouse	fly	BP+MF	simRel	fsABM	0.124053	253.702	252.082	255.322	2516	NA	NA	NA	NA	NA
mouse	fly	BP+MF	simRel	fsBMA	0.17426	217.653	216.193	219.113	2516	NA	NA	NA	NA	NA
mouse	fly	BP+MF	simRel	fsMax	0.47014	230.147	228.744	231.549	2516	NA	NA	NA	NA	NA
mouse	fly	BP+MF	simRel	fsBMM	0.255043	241.338	239.839	242.836	2516	NA	NA	NA	NA	NA
mouse	fly	BP+MF	simRes	fsAvg	0.343407	443.387	441.381	445.392	2516	NA	NA	NA	NA	NA
mouse	fly	BP+MF	simRes	fsABM	0.973948	272.853	271.099	274.608	2516	NA	NA	NA	NA	NA
mouse	fly	BP+MF	simRes	fsBMA	1.23591	250.151	248.503	251.799	2516	NA	NA	NA	NA	NA
mouse	fly	BP+MF	simRes	fsMax	3.0969	271.853	270.44	273.267	2516	NA	NA	NA	NA	NA
mouse	fly	BP+MF	simRes	fsBMM	1.7815	267.533	265.924	269.143	2516	NA	NA	NA	NA	NA
mouse	fly	BP	simGIC	fsAvg	0.0592919	817.053	814.901	819.206	3452	1.21996	672.938	670.901	674.974	3452
mouse	fly	BP	simGIC	fsABM	0.158361	637.284	635.599	638.97	3452	2.41008	597.791	596.197	599.385	3452
mouse	fly	BP	simGIC	fsBMA	0.184048	635.96	634.094	637.826	3452	2.12009	590.404	588.62	592.189	3452
mouse	fly	BP	simGIC	fsMax	0.451659	646.613	644.847	648.38	3452	2.36079	594.956	593.32	596.591	3452
mouse	fly	BP	simGIC	fsBMM	0.224315	654.702	652.763	656.641	3452	1.82392	626.36	624.48	628.24	3452
mouse	fly	BP	simIC	fsAvg	0.0992919	871.453	869.097	873.81	3452	1.38993	740.627	738.368	742.886	3452
mouse	fly	BP	simIC	fsABM	0.227032	663.813	661.929	665.697	3452	2.36193	625.596	623.884	627.307	3452
mouse	fly	BP	simIC	fsBMA	0.273739	614.738	612.891	616.585	3452	2.25176	589.671	587.926	591.416	3452
mouse	fly	BP	simIC	fsMax	0.501189	598.373	596.714	600.032	3452	2.35472	565.409	563.603	567.215	3452
mouse	fly	BP	simIC	fsBMM	0.326662	652.849	650.839	654.858	3452	1.89333	641.182	639.143	643.221	3452
mouse	fly	BP	simJC	fsAvg	0.205148	878.56	876.426	880.694	3452	1.04755	705.76	703.946	707.574	3452
mouse	fly	BP	simJC	fsABM	0.287811	651.729	650.152	653.306	3452	2.03059	578.511	577.015	580.008	3452
mouse	fly	BP	simJC	fsBMA	0.317987	642.849	641.473	644.225	3452	1.82635	581.418	579.991	582.844	3452
mouse	fly	BP	simJC	fsMax	0.489459	656.427	654.851	658.003	3452	1.65928	588.093	586.47	589.716	3452
mouse	fly	BP	simJC	fsBMM	0.358628	657.316	655.796	658.835	3452	1.54409	609.996	608.335	611.656	3452
mouse	fly	BP	simLin	fsAvg	0.196794	968.227	965.727	970.726	3452	1.16219	813.107	810.743	815.47	3452
mouse	fly	BP	simLin	fsABM	0.396206	727.533	725.591	729.475	3452	2.01332	662.787	660.719	664.855	3452
mouse	fly	BP	simLin	fsBMA	0.459996	656.644	654.829	658.46	3452	2.0734	610.796	608.974	612.617	3452
mouse	fly	BP	simLin	fsMax	0.739871	614.018	612.26	615.776	3452	2.29108	571.182	569.543	572.821	3452
mouse	fly	BP	simLin	fsBMM	0.533271	694.111	692.168	696.054	3452	1.81193	666.596	664.634	668.557	3452
mouse	fly	BP	simRel	fsAvg	0.169076	930.769	928.3	933.238	3452	1.21373	793.178	790.801	795.554	3452
mouse	fly	BP	simRel	fsABM	0.369432	713.484	711.544	715.425	3452	2.07784	657.547	655.498	659.595	3452
mouse	fly	BP	simRel	fsBMA	0.425331	649.471	647.574	651.368	3452	2.05823	606.911	605.037	608.785	3452
mouse	fly	BP	simRel	fsMax	0.726564	609.276	607.486	611.065	3452	2.29695	569.631	567.969	571.293	3452
mouse	fly	BP	simRel	fsBMM	0.506961	687.764	685.703	689.826	3452	1.85254	665.507	663.514	667.499	3452
mouse	fly	BP	simRes	fsAvg	0.589668	952.951	950.393	955.509	3452	1.20892	829.093	826.571	831.616	3452
mouse	fly	BP	simRes	fsABM	1.13311	727.978	726.006	729.95	3452	1.92943	686.587	684.414	688.759	3452
mouse	fly	BP	simRes	fsBMA	1.23024	677.867	675.955	679.779	3452	1.96084	643.831	641.87	645.792	3452
mouse	fly	BP	simRes	fsMax	1.93347	701.742	699.759	703.725	3452	2.07409	644.711	642.78	646.642	3452
mouse	fly	BP	simRes	fsBMM	1.46907	711.151	708.957	713.345	3452	1.74495	679.671	677.664	681.678	3452
mouse	fly	CC	simGIC	fsAvg	0.171971	868.258	866.209	870.307	3388	1.14995	722.618	720.413	724.822	3388
mouse	fly	CC	simGIC	fsABM	0.308778	760.907	758.688	763.126	3388	1.59824	677.4	675.229	679.571	3388
mouse	fly	CC	simGIC	fsBMA	0.397898	723.076	720.995	725.156	3388	1.6303	663.862	661.634	666.09	3388
mouse	fly	CC	simGIC	fsMax	0.671441	745.236	743.043	747.428	3388	1.48345	726.769	724.361	729.177	3388
mouse	fly	CC	simGIC	fsBMM	0.472376	727.982	725.75	730.214	3388	1.34379	695.96	693.738	698.182	3388
mouse	fly	CC	simIC	fsAvg	0.139755	803.422	801.235	805.609	3388	1.27241	691.569	689.347	693.79	3388
mouse	fly	CC	simIC	fsABM	0.223567	671.836	669.802	673.87	3388	1.85828	626.036	623.945	628.126	3388
mouse	fly	CC	simIC	fsBMA	0.274968	626.258	624.21	628.306	3388	1.76776	615.484	613.199	617.77	3388
mouse	fly	CC	simIC	fsMax	0.403082	689.684	687.32	692.049	3388	1.89563	630.347	628.16	632.533	3388
mouse	fly	CC	simIC	fsBMM	0.31682	634.907	632.508	637.305	3388	1.91135	635.88	633.85	637.91	3388
mouse	fly	CC	simJC	fsAvg	0.3367	916.853	914.82	918.887	3388	0.573814	679.924	677.939	681.91	3388
mouse	fly	CC	simJC	fsABM	0.463496	747.778	745.697	749.859	3388	1.28679	624.422	622.346	626.498	3388
mouse	fly	CC	simJC	fsBMA	0.513177	704.511	702.453	706.569	3388	1.20255	616.6	614.458	618.742	3388
mouse	fly	CC	simJC	fsMax	0.662578	736.596	734.367	738.824	3388	1.09431	685.436	682.985	687.886	3388
mouse	fly	CC	simJC	fsBMM	0.563465	714.902	712.583	717.221	3388	0.955903	654.782	652.523	657.042	3388
mouse	fly	CC	simLin	fsAvg	0.343736	906.627	904.535	908.718	3388	1.12681	732.72	730.338	735.102	3388
mouse	fly	CC	simLin	fsABM	0.465936	711.409	709.338	713.48	3388	1.59164	636.698	634.682	638.713	3388
mouse	fly	CC	simLin	fsBMA	0.540218	646.404	644.235	648.574	3388	1.72335	594.142	592.177	596.108	3388
mouse	fly	CC	simLin	fsMax	0.779069	683.849	681.437	686.261	3388	1.35037	666.502	663.841	669.163	3388
mouse	fly	CC	simLin	fsBMM	0.630737	667.382	664.985	669.78	3388	1.47222	638.324	636.068	640.581	3388
mouse	fly	CC	simRel	fsAvg	0.259577	864.369	862.039	866.699	3388	1.20224	720.88	718.452	723.308	3388
mouse	fly	CC	simRel	fsABM	0.382552	697.502	695.351	699.654	3388	1.7577	633.822	631.738	635.906	3388
mouse	fly	CC	simRel	fsBMA	0.459826	617.404	615.183	619.625	3388	1.77879	606.827	604.672	608.982	3388
mouse	fly	CC	simRel	fsMax	0.66811	676.862	674.445	679.279	3388	1.83576	628.6	626.225	630.975	3388
mouse	fly	CC	simRel	fsBMM	0.578303	641.022	638.808	643.236	3388	1.73496	639.249	637.038	641.46	3388
mouse	fly	CC	simRes	fsAvg	0.683589	984.382	982.393	986.371	3388	1.55976	811.04	809.043	813.037	3388
mouse	fly	CC	simRes	fsABM	0.959163	835.987	834.115	837.858	3388	2.02262	722.627	720.706	724.547	3388
mouse	fly	CC	simRes	fsBMA	1.05228	814.822	813	816.645	3388	1.95941	724.32	722.258	726.382	3388
mouse	fly	CC	simRes	fsMax	1.21933	814.813	812.438	817.188	3388	2.02882	735.978	734.028	737.928	3388
mouse	fly	CC	simRes	fsBMM	1.18352	813.862	811.808	815.917	3388	1.75067	745.138	742.919	747.357	3388
mouse	fly	MF	simGIC	fsAvg	0.0909998	402.84	401.079	404.601	3060	1.26223	405.724	403.986	407.463	3060
mouse	fly	MF	simGIC	fsABM	0.144698	405.911	404.285	407.538	3060	2.09932	401.498	400.006	402.99	3060
mouse	fly	MF	simGIC	fsBMA	0.213351	408.631	407.175	410.087	3060	2.32796	396.484	395.068	397.901	3060
mouse	fly	MF	simGIC	fsMax	0.35283	429.747	428.306	431.188	3060	1.87949	420.769	419.171	422.367	3060
mouse	fly	MF	simGIC	fsBMM	0.275992	414.68	413.139	416.221	3060	2.13061	398.56	397.069	400.051	3060
mouse	fly	MF	simIC	fsAvg	0.0928435	448.249	446.291	450.207	3052	1.67351	421.404	419.429	423.38	3052
mouse	fly	MF	simIC	fsABM	0.17776	413.373	411.693	415.054	3052	2.44542	404.636	402.929	406.342	3052
mouse	fly	MF	simIC	fsBMA	0.22965	384.453	382.885	386.021	3052	2.71481	386.249	384.701	387.797	3052
mouse	fly	MF	simIC	fsMax	0.375845	407.769	406.433	409.105	3052	2.46769	392.436	390.869	394.002	3052
mouse	fly	MF	simIC	fsBMM	0.305927	396.751	395.233	398.269	3052	2.5483	389.924	388.39	391.459	3052
mouse	fly	MF	simJC	fsAvg	0.256513	488.071	486.562	489.58	3052	0.962387	411.524	409.934	413.115	3052
mouse	fly	MF	simJC	fsABM	0.327108	457.12	455.656	458.584	3052	1.80364	419.556	418.16	420.951	3052
mouse	fly	MF	simJC	fsBMA	0.34998	445.982	444.575	447.39	3052	2.10366	408.844	407.578	410.111	3052
mouse	fly	MF	simJC	fsMax	0.485513	463.938	462.576	465.3	3052	1.49644	430.538	429.035	432.04	3052
mouse	fly	MF	simJC	fsBMM	0.419265	447.293	445.827	448.759	3052	1.88354	408.809	407.501	410.116	3052
mouse	fly	MF	simLin	fsAvg	0.195297	497.471	495.441	499.501	3052	1.5199	458.609	456.564	460.653	3052
mouse	fly	MF	simLin	fsABM	0.328061	459.498	457.704	461.291	3052	2.20511	435.489	433.781	437.197	3052
mouse	fly	MF	simLin	fsBMA	0.445852	409.004	407.506	410.503	3052	2.46073	398.462	396.93	399.994	3052
mouse	fly	MF	simLin	fsMax	0.660111	423.596	422.062	425.129	3052	2.30945	422.036	420.334	423.737	3052
mouse	fly	MF	simLin	fsBMM	0.502864	419.213	417.595	420.831	3052	2.23034	403.836	402.161	405.51	3052
mouse	fly	MF	simRel	fsAvg	0.155217	475.627	473.516	477.738	3052	1.57401	433.289	431.246	435.332	3052
mouse	fly	MF	simRel	fsABM	0.301519	440.92	439.223	442.617	3052	2.37671	422.84	421.127	424.553	3052
mouse	fly	MF	simRel	fsBMA	0.385571	395.587	394.031	397.142	3052	2.60784	393.436	391.931	394.94	3052
mouse	fly	MF	simRel	fsMax	0.642129	417.009	415.517	418.5	3052	2.56335	397.516	395.964	399.067	3052
mouse	fly	MF	simRel	fsBMM	0.477916	403.858	402.293	405.422	3052	2.43646	399.156	397.518	400.793	3052
mouse	fly	MF	simRes	fsAvg	0.541171	530.258	528.32	532.195	3060	1.72778	448.747	446.665	450.828	3060
mouse	fly	MF	simRes	fsABM	0.824182	470.356	468.606	472.105	3060	2.29266	438.102	436.276	439.928	3060
mouse	fly	MF	simRes	fsBMA	0.980227	427.031	425.518	428.545	3060	2.68492	409.667	408.087	411.246	3060
mouse	fly	MF	simRes	fsMax	1.11578	430.391	428.648	432.134	3060	2.61399	413.596	411.956	415.235	3060
mouse	fly	MF	simRes	fsBMM	1.03518	423.996	422.351	425.64	3060	2.56313	426.813	425.21	428.417	3060
mouse	fly	BP+MF+CC	simGIC	fsAvg	0.0244578	319.551	317.848	321.254	2104	NA	NA	NA	NA	NA
mouse	fly	BP+MF+CC	simGIC	fsABM	0.0870897	224.716	223.228	226.203	2104	NA	NA	NA	NA	NA
mouse	fly	BP+MF+CC	simGIC	fsBMA	0.153694	221.893	220.584	223.203	2104	NA	NA	NA	NA	NA
mouse	fly	BP+MF+CC	simGIC	fsMax	0.415035	222.88	221.535	224.225	2104	NA	NA	NA	NA	NA
mouse	fly	BP+MF+CC	simGIC	fsBMM	0.191761	245.178	243.528	246.827	2104	NA	NA	NA	NA	NA
mouse	fly	BP+MF+CC	simIC	fsAvg	0.0160944	293.804	292.025	295.584	2104	NA	NA	NA	NA	NA
mouse	fly	BP+MF+CC	simIC	fsABM	0.0562547	161.582	160.255	162.909	2104	NA	NA	NA	NA	NA
mouse	fly	BP+MF+CC	simIC	fsBMA	0.0746649	141.653	140.411	142.896	2104	NA	NA	NA	NA	NA
mouse	fly	BP+MF+CC	simIC	fsMax	0.194781	140.533	139.343	141.724	2104	NA	NA	NA	NA	NA
mouse	fly	BP+MF+CC	simIC	fsBMM	0.116402	159.973	158.657	161.29	2104	NA	NA	NA	NA	NA
mouse	fly	BP+MF+CC	simJC	fsAvg	0.0859319	349.28	347.629	350.931	2104	NA	NA	NA	NA	NA
mouse	fly	BP+MF+CC	simJC	fsABM	0.170314	233.356	232.05	234.661	2104	NA	NA	NA	NA	NA
mouse	fly	BP+MF+CC	simJC	fsBMA	0.225963	225.271	224.037	226.505	2104	NA	NA	NA	NA	NA
mouse	fly	BP+MF+CC	simJC	fsMax	0.470399	234.844	233.634	236.055	2104	NA	NA	NA	NA	NA
mouse	fly	BP+MF+CC	simJC	fsBMM	0.264315	241.88	240.293	243.467	2104	NA	NA	NA	NA	NA
mouse	fly	BP+MF+CC	simLin	fsAvg	0.079047	360.124	358.335	361.913	2104	NA	NA	NA	NA	NA
mouse	fly	BP+MF+CC	simLin	fsABM	0.192483	211.124	209.645	212.604	2104	NA	NA	NA	NA	NA
mouse	fly	BP+MF+CC	simLin	fsBMA	0.262026	186.489	185.27	187.707	2104	NA	NA	NA	NA	NA
mouse	fly	BP+MF+CC	simLin	fsMax	0.588466	217.831	216.6	219.062	2104	NA	NA	NA	NA	NA
mouse	fly	BP+MF+CC	simLin	fsBMM	0.417609	211.471	210.249	212.693	2104	NA	NA	NA	NA	NA
mouse	fly	BP+MF+CC	simRel	fsAvg	0.0546782	337.733	336	339.466	2104	NA	NA	NA	NA	NA
mouse	fly	BP+MF+CC	simRel	fsABM	0.146016	189.298	187.853	190.743	2104	NA	NA	NA	NA	NA
mouse	fly	BP+MF+CC	simRel	fsBMA	0.196152	160.973	159.668	162.278	2104	NA	NA	NA	NA	NA
mouse	fly	BP+MF+CC	simRel	fsMax	0.480926	183.28	182.069	184.491	2104	NA	NA	NA	NA	NA
mouse	fly	BP+MF+CC	simRel	fsBMM	0.313258	177.298	175.881	178.715	2104	NA	NA	NA	NA	NA
mouse	fly	BP+MF+CC	simRes	fsAvg	0.391307	345.36	343.75	346.97	2104	NA	NA	NA	NA	NA
mouse	fly	BP+MF+CC	simRes	fsABM	1.01483	184.591	183.27	185.912	2104	NA	NA	NA	NA	NA
mouse	fly	BP+MF+CC	simRes	fsBMA	1.1822	170.369	169.068	171.67	2104	NA	NA	NA	NA	NA
mouse	fly	BP+MF+CC	simRes	fsMax	2.65473	176.902	175.527	178.277	2104	NA	NA	NA	NA	NA
mouse	fly	BP+MF+CC	simRes	fsBMM	1.58365	172.391	170.949	173.833	2104	NA	NA	NA	NA	NA

## Sheet: org_all
organism1	organism2	ontology	semsim	funsim	rawth	nrawfalse	nrawfalselower	nrawfalseupper	nrawtot	zzth	nzzfalse	nzzfalselower	nzzfalseupper	nzztot
human	fly	BP+MF	simGIC	fsAvg	0.0112314	328.8	326.714	330.886	3736	NA	NA	NA	NA	NA
human	fly	BP+MF	simGIC	fsABM	0.0725184	246.769	245.21	248.328	3736	NA	NA	NA	NA	NA
human	fly	BP+MF	simGIC	fsBMA	0.112296	222.582	221.014	224.15	3736	NA	NA	NA	NA	NA
human	fly	BP+MF	simGIC	fsMax	0.47006	323.818	321.61	326.025	3736	NA	NA	NA	NA	NA
human	fly	BP+MF	simGIC	fsBMM	0.184191	238.382	236.673	240.092	3736	NA	NA	NA	NA	NA
human	fly	BP+MF	simIC	fsAvg	0.014411	408.667	406.453	410.881	3736	NA	NA	NA	NA	NA
human	fly	BP+MF	simIC	fsABM	0.0606457	236.684	234.958	238.41	3736	NA	NA	NA	NA	NA
human	fly	BP+MF	simIC	fsBMA	0.0918994	197.951	196.483	199.419	3736	NA	NA	NA	NA	NA
human	fly	BP+MF	simIC	fsMax	0.265277	244.084	242.407	245.762	3736	NA	NA	NA	NA	NA
human	fly	BP+MF	simIC	fsBMM	0.139141	222.067	220.228	223.905	3736	NA	NA	NA	NA	NA
human	fly	BP+MF	simJC	fsAvg	0.0657849	452.16	450.234	454.086	3736	NA	NA	NA	NA	NA
human	fly	BP+MF	simJC	fsABM	0.151806	290.916	289.335	292.496	3736	NA	NA	NA	NA	NA
human	fly	BP+MF	simJC	fsBMA	0.197079	248.311	246.656	249.966	3736	NA	NA	NA	NA	NA
human	fly	BP+MF	simJC	fsMax	0.503122	330.267	328.072	332.461	3736	NA	NA	NA	NA	NA
human	fly	BP+MF	simJC	fsBMM	0.267629	261.284	259.561	263.008	3736	NA	NA	NA	NA	NA
human	fly	BP+MF	simLin	fsAvg	0.052024	527	524.734	529.266	3736	NA	NA	NA	NA	NA
human	fly	BP+MF	simLin	fsABM	0.181412	301.764	299.817	303.712	3736	NA	NA	NA	NA	NA
human	fly	BP+MF	simLin	fsBMA	0.266791	224.284	222.78	225.789	3736	NA	NA	NA	NA	NA
human	fly	BP+MF	simLin	fsMax	0.697003	347.027	345.502	348.552	3736	NA	NA	NA	NA	NA
human	fly	BP+MF	simLin	fsBMM	0.382846	259.058	257.268	260.848	3736	NA	NA	NA	NA	NA
human	fly	BP+MF	simRel	fsAvg	0.0371588	474.827	472.302	477.351	3736	NA	NA	NA	NA	NA
human	fly	BP+MF	simRel	fsABM	0.151263	273.92	271.982	275.858	3736	NA	NA	NA	NA	NA
human	fly	BP+MF	simRel	fsBMA	0.223389	210.218	208.657	211.779	3736	NA	NA	NA	NA	NA
human	fly	BP+MF	simRel	fsMax	0.548858	321.769	319.855	323.683	3736	NA	NA	NA	NA	NA
human	fly	BP+MF	simRel	fsBMM	0.330029	246.711	244.905	248.518	3736	NA	NA	NA	NA	NA
human	fly	BP+MF	simRes	fsAvg	0.362993	569.627	567.346	571.908	3736	NA	NA	NA	NA	NA
human	fly	BP+MF	simRes	fsABM	1.11663	306.773	304.973	308.574	3736	NA	NA	NA	NA	NA
human	fly	BP+MF	simRes	fsBMA	1.38147	274.462	272.667	276.257	3736	NA	NA	NA	NA	NA
human	fly	BP+MF	simRes	fsMax	3.52593	341.231	339.216	343.246	3736	NA	NA	NA	NA	NA
human	fly	BP+MF	simRes	fsBMM	2.03897	316.756	314.859	318.652	3736	NA	NA	NA	NA	NA
human	fly	BP	simGIC	fsAvg	0.0650367	887.844	885.477	890.212	4480	1.3019	641.822	639.563	644.082	4480
human	fly	BP	simGIC	fsABM	0.180592	586.636	584.564	588.707	4480	2.70313	533.591	531.527	535.655	4480
human	fly	BP	simGIC	fsBMA	0.241407	550.813	548.739	552.888	4480	2.41453	502.16	499.957	504.363	4480
human	fly	BP	simGIC	fsMax	0.648764	511.796	509.892	513.699	4480	3.46186	482.809	480.697	484.921	4480
human	fly	BP	simGIC	fsBMM	0.308118	591.573	589.342	593.805	4480	1.84485	574.76	572.163	577.357	4480
human	fly	BP	simIC	fsAvg	0.106052	1024.79	1022.19	1027.4	4480	1.24086	763.271	760.57	765.972	4480
human	fly	BP	simIC	fsABM	0.223229	678.938	676.53	681.345	4480	2.38613	635.196	632.979	637.412	4480
human	fly	BP	simIC	fsBMA	0.273071	585.809	583.381	588.237	4480	2.49177	545.649	543.527	547.771	4480
human	fly	BP	simIC	fsMax	0.561968	518.12	516.125	520.115	4480	2.88289	487.791	485.602	489.981	4480
human	fly	BP	simIC	fsBMM	0.334954	648.796	646.229	651.362	4480	2.21326	630.569	628.139	632.999	4480
human	fly	BP	simJC	fsAvg	0.213102	1067.97	1065.77	1070.16	4480	0.490341	695.244	693.127	697.362	4480
human	fly	BP	simJC	fsABM	0.3055	620.711	618.641	622.781	4480	1.96174	519.64	517.746	521.534	4480
human	fly	BP	simJC	fsBMA	0.34566	576.027	573.891	578.163	4480	1.70326	490.729	488.743	492.715	4480
human	fly	BP	simJC	fsMax	0.755787	524.622	522.884	526.361	4480	2.60094	496.169	494.189	498.149	4480
human	fly	BP	simJC	fsBMM	0.397212	603.996	601.833	606.158	4480	1.49494	559.28	557.011	561.549	4480
human	fly	BP	simLin	fsAvg	0.228938	1200.05	1197.58	1202.52	4480	1.21104	868.044	865.448	870.641	4480
human	fly	BP	simLin	fsABM	0.413503	756.556	754.311	758.8	4480	2.0427	682.502	680.096	684.908	4480
human	fly	BP	simLin	fsBMA	0.470283	638.72	636.386	641.054	4480	2.08913	562.324	559.923	564.725	4480
human	fly	BP	simLin	fsMax	0.867005	499.702	497.821	501.583	4480	2.57515	491.311	489.052	493.571	4480
human	fly	BP	simLin	fsBMM	0.569058	708.2	705.616	710.784	4480	1.99214	685.951	683.491	688.411	4480
human	fly	BP	simRel	fsAvg	0.192411	1134.32	1131.81	1136.83	4480	1.26602	824.933	822.26	827.607	4480
human	fly	BP	simRel	fsABM	0.366671	743.409	740.914	745.904	4480	2.13332	674.409	672.015	676.803	4480
human	fly	BP	simRel	fsBMA	0.443589	634.058	631.725	636.39	4480	2.19408	559.498	557.097	561.899	4480
human	fly	BP	simRel	fsMax	0.845736	511.076	509.14	513.012	4480	2.65804	484.871	482.589	487.153	4480
human	fly	BP	simRel	fsBMM	0.528666	701.644	698.918	704.371	4480	2.05905	678.689	676.207	681.171	4480
human	fly	BP	simRes	fsAvg	0.638521	1186.45	1183.98	1188.93	4480	1.46955	886.107	883.561	888.653	4480
human	fly	BP	simRes	fsABM	1.10755	808.587	806.161	811.013	4480	2.20797	743.489	740.985	745.992	4480
human	fly	BP	simRes	fsBMA	1.26141	734.867	732.32	737.413	4480	2.15057	657.018	654.429	659.607	4480
human	fly	BP	simRes	fsMax	2.17466	783.804	781.561	786.047	4480	2.67002	701.316	699.038	703.594	4480
human	fly	BP	simRes	fsBMM	1.45967	769.911	767.357	772.465	4480	2.06024	698.031	695.365	700.697	4480
human	fly	CC	simGIC	fsAvg	0.138392	901.831	899.211	904.451	3916	1.19825	763.191	760.78	765.603	3916
human	fly	CC	simGIC	fsABM	0.295765	815.52	813.147	817.893	3916	1.85365	728.644	726.272	731.017	3916
human	fly	CC	simGIC	fsBMA	0.41825	714.111	711.818	716.405	3916	1.80003	668.933	666.675	671.192	3916
human	fly	CC	simGIC	fsMax	0.711307	765.827	763.242	768.411	3916	1.63281	760.729	758.05	763.408	3916
human	fly	CC	simGIC	fsBMM	0.570537	745.773	743.522	748.024	3916	1.60018	696.956	694.51	699.402	3916
human	fly	CC	simIC	fsAvg	0.124266	948.084	945.702	950.467	3916	1.35059	788.48	785.928	791.032	3916
human	fly	CC	simIC	fsABM	0.233142	779.24	776.834	781.646	3916	1.92634	731.409	729.036	733.781	3916
human	fly	CC	simIC	fsBMA	0.303344	701.982	699.583	704.382	3916	2.22413	672.173	669.615	674.732	3916
human	fly	CC	simIC	fsMax	0.434442	761.822	759.106	764.539	3916	2.31102	724.044	721.553	726.536	3916
human	fly	CC	simIC	fsBMM	0.388484	701.378	698.94	703.815	3916	1.89686	689.582	687.094	692.071	3916
human	fly	CC	simJC	fsAvg	0.293894	1055.51	1053.31	1057.71	3916	0.536611	751.027	748.452	753.601	3916
human	fly	CC	simJC	fsABM	0.418312	816.698	814.311	819.084	3916	1.6237	700.511	698.296	702.726	3916
human	fly	CC	simJC	fsBMA	0.491026	725.404	723.053	727.756	3916	1.50562	655.316	653.005	657.626	3916
human	fly	CC	simJC	fsMax	0.719697	761.796	759.222	764.369	3916	1.37924	757.613	755.053	760.173	3916
human	fly	CC	simJC	fsBMM	0.548938	727.071	724.653	729.49	3916	0.974402	692.662	690.005	695.319	3916
human	fly	CC	simLin	fsAvg	0.298606	1084.08	1081.78	1086.39	3916	1.33194	878.356	876.012	880.699	3916
human	fly	CC	simLin	fsABM	0.444783	867.756	865.387	870.124	3916	1.73978	765.48	763.038	767.922	3916
human	fly	CC	simLin	fsBMA	0.552973	731.378	729.026	733.73	3916	1.91075	686.36	683.942	688.778	3916
human	fly	CC	simLin	fsMax	0.852781	750.169	747.596	752.742	3916	1.54414	749.671	746.91	752.433	3916
human	fly	CC	simLin	fsBMM	0.671352	734.907	732.468	737.345	3916	1.62822	710.404	707.73	713.079	3916
human	fly	CC	simRel	fsAvg	0.227032	1029.56	1027.16	1031.97	3916	1.39136	845.133	842.681	847.586	3916
human	fly	CC	simRel	fsABM	0.397871	836.662	834.314	839.011	3916	1.83861	761.658	759.349	763.966	3916
human	fly	CC	simRel	fsBMA	0.488248	723.284	720.823	725.746	3916	2.01747	683.978	681.457	686.498	3916
human	fly	CC	simRel	fsMax	0.717346	750.373	747.771	752.976	3916	1.66961	754.769	751.96	757.578	3916
human	fly	CC	simRel	fsBMM	0.608016	728.28	725.716	730.844	3916	1.71423	709.867	707.231	712.502	3916
human	fly	CC	simRes	fsAvg	0.666934	1074.61	1072.44	1076.78	3916	1.57291	884.551	882.242	886.86	3916
human	fly	CC	simRes	fsABM	0.908876	898.538	896.372	900.703	3916	2.00623	791.756	789.593	793.918	3916
human	fly	CC	simRes	fsBMA	0.947566	843.822	841.382	846.262	3916	2.03252	749.689	747.433	751.945	3916
human	fly	CC	simRes	fsMax	1.38793	902.164	899.896	904.433	3916	1.84741	764.551	761.966	767.136	3916
human	fly	CC	simRes	fsBMM	1.24231	840.391	837.889	842.893	3916	2.00016	740.622	738.076	743.168	3916
human	fly	MF	simGIC	fsAvg	0.11365	384.742	382.795	386.69	4162	2.02049	329.196	327.39	331.001	4162
human	fly	MF	simGIC	fsABM	0.290011	408.124	406.382	409.867	4162	2.85674	349.476	347.854	351.097	4162
human	fly	MF	simGIC	fsBMA	0.390131	366.511	365.03	367.992	4162	3.14181	318.991	317.504	320.478	4162
human	fly	MF	simGIC	fsMax	0.698401	468.778	466.971	470.585	4162	2.39957	439.4	437.515	441.285	4162
human	fly	MF	simGIC	fsBMM	0.480944	390.049	388.311	391.787	4162	2.80146	343.631	342.087	345.175	4162
human	fly	MF	simIC	fsAvg	0.111022	415.009	412.67	417.348	4162	1.96887	344.644	342.599	346.69	4162
human	fly	MF	simIC	fsABM	0.250768	382.667	380.826	384.508	4162	2.64531	347.524	345.608	349.441	4162
human	fly	MF	simIC	fsBMA	0.313427	329.378	327.733	331.022	4162	2.82822	313.72	311.982	315.458	4162
human	fly	MF	simIC	fsMax	0.495898	422.942	421.117	424.768	4162	2.81627	389.111	387.221	391.001	4162
human	fly	MF	simIC	fsBMM	0.374705	363.858	362.066	365.65	4162	2.73064	340.618	338.698	342.538	4162
human	fly	MF	simJC	fsAvg	0.28057	598.351	596.284	600.418	4162	1.45215	369.667	367.901	371.433	4162
human	fly	MF	simJC	fsABM	0.411383	520.578	518.79	522.366	4162	2.57674	377.058	375.47	378.646	4162
human	fly	MF	simJC	fsBMA	0.526431	422.818	421.275	424.36	4162	2.66923	335.293	333.776	336.811	4162
human	fly	MF	simJC	fsMax	0.782071	477.218	475.465	478.971	4162	2.24107	454.227	452.39	456.064	4162
human	fly	MF	simJC	fsBMM	0.588216	418.182	416.528	419.836	4162	2.57617	352.436	350.783	354.088	4162
human	fly	MF	simLin	fsAvg	0.213823	520.484	517.887	523.082	4162	1.65772	383.956	381.676	386.235	4162
human	fly	MF	simLin	fsABM	0.400472	502.662	500.272	505.052	4162	2.29908	386.676	384.493	388.858	4162
human	fly	MF	simLin	fsBMA	0.564338	370.253	368.536	371.971	4162	2.76122	322.084	320.508	323.661	4162
human	fly	MF	simLin	fsMax	0.883322	460.844	459.025	462.664	4162	2.13065	466.653	464.333	468.974	4162
human	fly	MF	simLin	fsBMM	0.682583	413.649	411.834	415.464	4162	2.43205	366.449	364.582	368.316	4162
human	fly	MF	simRel	fsAvg	0.180049	468.493	466.015	470.972	4162	1.91955	367.836	365.732	369.939	4162
human	fly	MF	simRel	fsABM	0.38411	445.431	443.378	447.484	4162	2.50452	368.333	366.205	370.461	4162
human	fly	MF	simRel	fsBMA	0.518717	351.293	349.574	353.013	4162	2.79735	322.404	320.604	324.205	4162
human	fly	MF	simRel	fsMax	0.87935	424.067	422.455	425.678	4162	2.37443	444.044	441.842	446.247	4162
human	fly	MF	simRel	fsBMM	0.632198	389.684	387.867	391.502	4162	2.57293	361.209	359.243	363.175	4162
human	fly	MF	simRes	fsAvg	0.444979	495.6	493.238	497.962	4162	1.71666	398.356	396.016	400.695	4162
human	fly	MF	simRes	fsABM	0.861902	429.742	427.684	431.801	4162	2.47491	399.004	397.003	401.006	4162
human	fly	MF	simRes	fsBMA	0.950657	417.489	415.546	419.431	4162	2.45691	374.493	372.485	376.501	4162
human	fly	MF	simRes	fsMax	1.55426	494.164	492.128	496.201	4162	2.53797	429.196	427.19	431.201	4162
human	fly	MF	simRes	fsBMM	1.0342	435.902	433.768	438.037	4162	2.26957	390.596	388.39	392.801	4162
human	fly	BP+MF+CC	simGIC	fsAvg	0.0180272	371.862	369.863	373.861	3032	NA	NA	NA	NA	NA
human	fly	BP+MF+CC	simGIC	fsABM	0.100913	234.6	232.992	236.208	3032	NA	NA	NA	NA	NA
human	fly	BP+MF+CC	simGIC	fsBMA	0.169138	203.667	202.246	205.087	3032	NA	NA	NA	NA	NA
human	fly	BP+MF+CC	simGIC	fsMax	0.603563	231.382	229.828	232.937	3032	NA	NA	NA	NA	NA
human	fly	BP+MF+CC	simGIC	fsBMM	0.368524	280.191	278.954	281.428	3032	NA	NA	NA	NA	NA
human	fly	BP+MF+CC	simIC	fsAvg	0.0182766	347.102	345.192	349.013	3032	NA	NA	NA	NA	NA
human	fly	BP+MF+CC	simIC	fsABM	0.0722334	177.72	176.371	179.069	3032	NA	NA	NA	NA	NA
human	fly	BP+MF+CC	simIC	fsBMA	0.10159	141.173	139.942	142.404	3032	NA	NA	NA	NA	NA
human	fly	BP+MF+CC	simIC	fsMax	0.277827	169.573	168.205	170.941	3032	NA	NA	NA	NA	NA
human	fly	BP+MF+CC	simIC	fsBMM	0.1723	172.636	171.408	173.863	3032	NA	NA	NA	NA	NA
human	fly	BP+MF+CC	simJC	fsAvg	0.0781563	417.56	415.742	419.378	3032	NA	NA	NA	NA	NA
human	fly	BP+MF+CC	simJC	fsABM	0.172265	241.111	239.699	242.523	3032	NA	NA	NA	NA	NA
human	fly	BP+MF+CC	simJC	fsBMA	0.244703	221.622	220.277	222.967	3032	NA	NA	NA	NA	NA
human	fly	BP+MF+CC	simJC	fsMax	0.644836	238.036	236.569	239.502	3032	NA	NA	NA	NA	NA
human	fly	BP+MF+CC	simJC	fsBMM	0.401692	281.804	280.436	283.173	3032	NA	NA	NA	NA	NA
human	fly	BP+MF+CC	simLin	fsAvg	0.0758138	447.84	446.037	449.643	3032	NA	NA	NA	NA	NA
human	fly	BP+MF+CC	simLin	fsABM	0.20399	240.836	239.178	242.493	3032	NA	NA	NA	NA	NA
human	fly	BP+MF+CC	simLin	fsBMA	0.296433	189.298	187.973	190.622	3032	NA	NA	NA	NA	NA
human	fly	BP+MF+CC	simLin	fsMax	0.662249	243.733	242.098	245.369	3032	NA	NA	NA	NA	NA
human	fly	BP+MF+CC	simLin	fsBMM	0.457012	234.836	233.376	236.295	3032	NA	NA	NA	NA	NA
human	fly	BP+MF+CC	simRel	fsAvg	0.0516232	404.676	402.705	406.646	3032	NA	NA	NA	NA	NA
human	fly	BP+MF+CC	simRel	fsABM	0.175373	219.738	218.115	221.36	3032	NA	NA	NA	NA	NA
human	fly	BP+MF+CC	simRel	fsBMA	0.259167	176.364	175.087	177.642	3032	NA	NA	NA	NA	NA
human	fly	BP+MF+CC	simRel	fsMax	0.633284	218.778	217.246	220.309	3032	NA	NA	NA	NA	NA
human	fly	BP+MF+CC	simRel	fsBMM	0.414643	216.084	214.715	217.454	3032	NA	NA	NA	NA	NA
human	fly	BP+MF+CC	simRes	fsAvg	0.40481	417.004	414.995	419.014	3032	NA	NA	NA	NA	NA
human	fly	BP+MF+CC	simRes	fsABM	1.06827	201.929	200.343	203.515	3032	NA	NA	NA	NA	NA
human	fly	BP+MF+CC	simRes	fsBMA	1.41232	179.062	177.665	180.459	3032	NA	NA	NA	NA	NA
human	fly	BP+MF+CC	simRes	fsMax	3.42915	226.462	224.966	227.958	3032	NA	NA	NA	NA	NA
human	fly	BP+MF+CC	simRes	fsBMM	2.00704	217.16	215.645	218.675	3032	NA	NA	NA	NA	NA
human	mouse	BP+MF	simGIC	fsAvg	0.0168159	225.213	223.227	227.2	3992	NA	NA	NA	NA	NA
human	mouse	BP+MF	simGIC	fsABM	0.241496	63.7644	62.8231	64.7057	3992	NA	NA	NA	NA	NA
human	mouse	BP+MF	simGIC	fsBMA	0.331098	48.8489	47.9882	49.7096	3992	NA	NA	NA	NA	NA
human	mouse	BP+MF	simGIC	fsMax	0.97263	102.662	101.424	103.901	3992	NA	NA	NA	NA	NA
human	mouse	BP+MF	simGIC	fsBMM	0.550488	72.0844	71.2601	72.9087	3992	NA	NA	NA	NA	NA
human	mouse	BP+MF	simIC	fsAvg	0.0204854	234.622	232.629	236.615	3992	NA	NA	NA	NA	NA
human	mouse	BP+MF	simIC	fsABM	0.135284	60.4089	59.5032	61.3145	3992	NA	NA	NA	NA	NA
human	mouse	BP+MF	simIC	fsBMA	0.165006	53.4978	52.6686	54.3269	3992	NA	NA	NA	NA	NA
human	mouse	BP+MF	simIC	fsMax	0.332131	114.258	112.847	115.668	3992	NA	NA	NA	NA	NA
human	mouse	BP+MF	simIC	fsBMM	0.235814	64.6178	63.6572	65.5784	3992	NA	NA	NA	NA	NA
human	mouse	BP+MF	simJC	fsAvg	0.0840615	323.262	321.324	325.2	3992	NA	NA	NA	NA	NA
human	mouse	BP+MF	simJC	fsABM	0.325932	69.5689	68.6578	70.48	3992	NA	NA	NA	NA	NA
human	mouse	BP+MF	simJC	fsBMA	0.407793	52.8133	51.9466	53.68	3992	NA	NA	NA	NA	NA
human	mouse	BP+MF	simJC	fsMax	0.970813	102.604	101.351	103.858	3992	NA	NA	NA	NA	NA
human	mouse	BP+MF	simJC	fsBMM	0.580762	69.8756	68.9747	70.7764	3992	NA	NA	NA	NA	NA
human	mouse	BP+MF	simLin	fsAvg	0.0701314	334.498	332.239	336.756	3992	NA	NA	NA	NA	NA
human	mouse	BP+MF	simLin	fsABM	0.360837	70.8089	69.6917	71.9261	3992	NA	NA	NA	NA	NA
human	mouse	BP+MF	simLin	fsBMA	0.44831	58.08	57.0872	59.0728	3992	NA	NA	NA	NA	NA
human	mouse	BP+MF	simLin	fsMax	0.99226	102.764	101.513	104.016	3992	NA	NA	NA	NA	NA
human	mouse	BP+MF	simLin	fsBMM	0.657466	74.3067	73.3037	75.3097	3992	NA	NA	NA	NA	NA
human	mouse	BP+MF	simRel	fsAvg	0.0558272	288.884	286.768	291.001	3992	NA	NA	NA	NA	NA
human	mouse	BP+MF	simRel	fsABM	0.322841	62.1556	61.0995	63.2116	3992	NA	NA	NA	NA	NA
human	mouse	BP+MF	simRel	fsBMA	0.396241	54.0711	53.1537	54.9885	3992	NA	NA	NA	NA	NA
human	mouse	BP+MF	simRel	fsMax	0.851668	104.676	103.443	105.908	3992	NA	NA	NA	NA	NA
human	mouse	BP+MF	simRel	fsBMM	0.578517	69.5556	68.5739	70.5372	3992	NA	NA	NA	NA	NA
human	mouse	BP+MF	simRes	fsAvg	0.409878	269.56	267.442	271.678	3992	NA	NA	NA	NA	NA
human	mouse	BP+MF	simRes	fsABM	1.54923	125.618	124.439	126.796	3992	NA	NA	NA	NA	NA
human	mouse	BP+MF	simRes	fsBMA	1.80681	135.88	134.663	137.097	3992	NA	NA	NA	NA	NA
human	mouse	BP+MF	simRes	fsMax	4.12088	274.822	273.147	276.497	3992	NA	NA	NA	NA	NA
human	mouse	BP+MF	simRes	fsBMM	2.25411	194.218	192.64	195.796	3992	NA	NA	NA	NA	NA
human	mouse	BP	simGIC	fsAvg	0.0688488	313.298	311.122	315.473	4722	2.59256	147.88	146.336	149.424	4722
human	mouse	BP	simGIC	fsABM	0.342872	112.858	111.631	114.085	4722	4.5944	100.164	99.0414	101.288	4722
human	mouse	BP	simGIC	fsBMA	0.486885	92.4756	91.4246	93.5265	4722	4.2894	85.2222	84.0399	86.4046	4722
human	mouse	BP	simGIC	fsMax	0.965593	188.72	186.774	190.666	4722	2.28721	257.049	254.729	259.369	4722
human	mouse	BP	simGIC	fsBMM	0.609735	110.2	109.016	111.384	4722	3.68434	110.796	109.406	112.185	4722
human	mouse	BP	simIC	fsAvg	0.116402	439.916	437.29	442.541	4722	2.07663	227.729	225.718	229.739	4722
human	mouse	BP	simIC	fsABM	0.323242	157.911	156.367	159.455	4722	3.75059	151.773	150.479	153.068	4722
human	mouse	BP	simIC	fsBMA	0.400472	111.787	110.658	112.915	4722	3.64926	105.947	104.686	107.208	4722
human	mouse	BP	simIC	fsMax	0.57735	255.231	253.077	257.385	4722	2.95695	181.253	179.399	183.108	4722
human	mouse	BP	simIC	fsBMM	0.496914	136.644	135.348	137.941	4722	3.04354	150.08	148.36	151.8	4722
human	mouse	BP	simJC	fsAvg	0.238922	583.533	581.489	585.578	4722	1.0878	230.778	229.04	232.516	4722
human	mouse	BP	simJC	fsABM	0.460984	129.196	127.951	130.44	4722	3.72811	103.409	102.184	104.633	4722
human	mouse	BP	simJC	fsBMA	0.579114	93.4444	92.4092	94.4797	4722	4.21794	81.2667	80.1842	82.3491	4722
human	mouse	BP	simJC	fsMax	0.995645	189.36	187.391	191.329	4722	2.15195	247.444	245.259	249.63	4722
human	mouse	BP	simJC	fsBMM	0.665348	111.209	109.986	112.432	4722	3.43951	104.604	103.282	105.927	4722
human	mouse	BP	simLin	fsAvg	0.225491	602.324	599.425	605.223	4722	1.69125	297.267	295.232	299.302	4722
human	mouse	BP	simLin	fsABM	0.564551	191.222	189.865	192.58	4722	3.25653	164.964	163.632	166.297	4722
human	mouse	BP	simLin	fsBMA	0.625838	122.409	121.109	123.709	4722	3.19143	113.622	112.355	114.889	4722
human	mouse	BP	simLin	fsMax	0.997435	189.404	187.441	191.368	4722	2.02526	359.991	357.428	362.554	4722
human	mouse	BP	simLin	fsBMM	0.788448	135.818	134.488	137.147	4722	2.74669	150.022	148.301	151.744	4722
human	mouse	BP	simRel	fsAvg	0.195119	538.053	535.293	540.814	4722	1.98851	267.542	265.589	269.496	4722
human	mouse	BP	simRel	fsABM	0.501679	182.053	180.444	183.663	4722	3.53391	160.067	158.829	161.304	4722
human	mouse	BP	simRel	fsBMA	0.606431	115.96	114.747	117.173	4722	3.38569	107.436	106.156	108.715	4722
human	mouse	BP	simRel	fsMax	0.953088	187.747	185.886	189.607	4722	2.29197	331.88	329.502	334.258	4722
human	mouse	BP	simRel	fsBMM	0.770652	140.182	138.906	141.459	4722	2.92136	150.084	148.362	151.806	4722
human	mouse	BP	simRes	fsAvg	0.651926	565.116	562.467	567.764	4722	2.01679	286.551	284.438	288.664	4722
human	mouse	BP	simRes	fsABM	1.30973	282.111	280.299	283.923	4722	2.86334	231.693	229.879	233.507	4722
human	mouse	BP	simRes	fsBMA	1.40601	321.347	319.527	323.166	4722	2.82676	220.693	219.056	222.331	4722
human	mouse	BP	simRes	fsMax	2.30929	529.067	527.003	531.13	4722	2.99564	279.542	277.825	281.259	4722
human	mouse	BP	simRes	fsBMM	1.70336	409.547	407.629	411.465	4722	2.80093	278.622	276.937	280.308	4722
human	mouse	CC	simGIC	fsAvg	0.154202	783.276	779.98	786.571	5438	1.76116	395.542	393.061	398.023	5438
human	mouse	CC	simGIC	fsABM	0.660824	289.244	287.386	291.103	5438	2.48064	326.671	324.253	329.09	5438
human	mouse	CC	simGIC	fsBMA	0.736575	286.96	285.128	288.792	5438	2.3135	351.938	349.554	354.322	5438
human	mouse	CC	simGIC	fsMax	0.997996	1148.63	1144.85	1152.41	5438	0.358548	1238.89	1234.83	1242.94	5438
human	mouse	CC	simGIC	fsBMM	0.784805	424.342	421.718	426.967	5438	1.81563	490.369	487.413	493.325	5438
human	mouse	CC	simIC	fsAvg	0.120757	740.467	737.5	743.433	5438	1.74531	409.742	407.133	412.351	5438
human	mouse	CC	simIC	fsABM	0.374625	300.453	298.497	302.409	5438	2.48898	350.453	347.893	353.013	5438
human	mouse	CC	simIC	fsBMA	0.408791	299.436	297.41	301.461	5438	2.40815	454.102	450.713	457.492	5438
human	mouse	CC	simIC	fsMax	0.583166	921.751	918.895	924.607	5438	2.13849	813.102	810.502	815.703	5438
human	mouse	CC	simIC	fsBMM	0.42485	471.476	468.569	474.382	5438	1.90342	560.809	557.724	563.893	5438
human	mouse	CC	simJC	fsAvg	0.341839	981.249	977.837	984.661	5438	1.05065	544.267	541.479	547.054	5438
human	mouse	CC	simJC	fsABM	0.719519	309.711	307.777	311.645	5438	2.50746	323.409	321.277	325.541	5438
human	mouse	CC	simJC	fsBMA	0.781038	286.316	284.432	288.199	5438	2.34374	352.738	349.906	355.57	5438
human	mouse	CC	simJC	fsMax	0.997996	1148.63	1144.85	1152.41	5438	0.592233	1168.86	1165.04	1172.69	5438
human	mouse	CC	simJC	fsBMM	0.852478	426.049	423.419	428.679	5438	1.59617	492.08	488.989	495.171	5438
human	mouse	CC	simLin	fsAvg	0.245175	978.422	975.282	981.562	5438	1.47163	552.742	550.066	555.419	5438
human	mouse	CC	simLin	fsABM	0.687357	351.4	349.325	353.475	5438	2.36446	351	348.659	353.341	5438
human	mouse	CC	simLin	fsBMA	0.748867	327.44	325.305	329.575	5438	2.14729	382.431	379.978	384.884	5438
human	mouse	CC	simLin	fsMax	0.997996	1148.63	1144.85	1152.41	5438	0.581047	1270.3	1266.44	1274.16	5438
human	mouse	CC	simLin	fsBMM	0.873365	440.147	437.446	442.848	5438	1.60534	534.831	531.705	537.957	5438
human	mouse	CC	simRel	fsAvg	0.207758	858.382	855.28	861.485	5438	1.68208	464.582	461.931	467.234	5438
human	mouse	CC	simRel	fsABM	0.629971	307.702	305.646	309.759	5438	2.48155	351.564	349.222	353.907	5438
human	mouse	CC	simRel	fsBMA	0.69613	288.858	286.951	290.765	5438	2.13088	392.471	389.811	395.131	5438
human	mouse	CC	simRel	fsMax	0.95992	918.191	915.369	921.013	5438	1.34563	998.947	994.999	1002.89	5438
human	mouse	CC	simRel	fsBMM	0.795725	437.556	434.874	440.237	5438	1.6991	519.173	515.963	522.384	5438
human	mouse	CC	simRes	fsAvg	0.357693	1053.8	1050.67	1056.94	5438	1.65657	498.431	495.647	501.215	5438
human	mouse	CC	simRes	fsABM	0.953685	560.684	558.197	563.172	5438	2.05424	435.396	432.424	438.367	5438
human	mouse	CC	simRes	fsBMA	0.992385	601	598.484	603.516	5438	1.93823	460.356	457.291	463.42	5438
human	mouse	CC	simRes	fsMax	1.65331	991.191	988.623	993.759	5438	1.65852	666.182	662.911	669.454	5438
human	mouse	CC	simRes	fsBMM	1.13899	755.96	753.041	758.879	5438	1.47953	585.382	581.971	588.793	5438
human	mouse	MF	simGIC	fsAvg	0.145829	319.44	317.24	321.64	4376	2.74256	169.453	167.831	171.075	4376
human	mouse	MF	simGIC	fsABM	0.447651	180.907	179.355	182.458	4376	3.62151	143.871	142.534	145.209	4376
human	mouse	MF	simGIC	fsBMA	0.596117	134.151	132.778	135.524	4376	3.64333	121.604	120.284	122.925	4376
human	mouse	MF	simGIC	fsMax	0.997996	440.787	438.135	443.438	4376	1.53191	472.538	469.764	475.312	4376
human	mouse	MF	simGIC	fsBMM	0.731516	164.693	163.156	166.23	4376	2.78758	183.809	181.917	185.701	4376
human	mouse	MF	simIC	fsAvg	0.133984	322.893	320.589	325.198	4378	2.75637	188.84	187.19	190.49	4378
human	mouse	MF	simIC	fsABM	0.345063	153.982	152.678	155.286	4378	3.4446	154.173	152.716	155.631	4378
human	mouse	MF	simIC	fsBMA	0.377065	122.969	121.633	124.305	4378	3.35589	137.573	136.081	139.066	4378
human	mouse	MF	simIC	fsMax	0.56057	272.191	270.418	273.964	4378	2.54464	235.604	233.468	237.741	4378
human	mouse	MF	simIC	fsBMM	0.442815	173.156	171.403	174.908	4378	2.6445	211.622	209.566	213.679	4378
human	mouse	MF	simJC	fsAvg	0.305473	501.213	498.886	503.54	4378	1.70298	224.116	222.278	225.953	4378
human	mouse	MF	simJC	fsABM	0.578464	242.787	241.322	244.252	4378	3.32015	152.604	151.31	153.899	4378
human	mouse	MF	simJC	fsBMA	0.661759	158.16	156.666	159.654	4378	3.54749	112.702	111.436	113.969	4378
human	mouse	MF	simJC	fsMax	0.984066	440.724	438.075	443.374	4378	1.47186	468.196	465.48	470.911	4378
human	mouse	MF	simJC	fsBMM	0.796045	163.827	162.295	165.359	4378	2.72516	167.067	165.389	168.744	4378
human	mouse	MF	simLin	fsAvg	0.250261	444.396	441.91	446.881	4376	2.08235	263.196	261.147	265.244	4376
human	mouse	MF	simLin	fsABM	0.643705	194.458	193.033	195.882	4376	2.98012	169.92	168.332	171.508	4376
human	mouse	MF	simLin	fsBMA	0.697617	151.48	150.073	152.887	4376	2.97528	147.444	145.923	148.966	4376
human	mouse	MF	simLin	fsMax	0.996134	440.756	438.107	443.404	4376	1.51836	528.827	525.9	531.754	4376
human	mouse	MF	simLin	fsBMM	0.817199	191.653	189.94	193.367	4376	2.53843	213.969	211.971	215.967	4376
human	mouse	MF	simRel	fsAvg	0.229276	382.916	380.639	385.192	4376	2.38139	229.569	227.695	231.442	4376
human	mouse	MF	simRel	fsABM	0.560543	175.262	173.777	176.747	4376	3.24187	166.564	164.99	168.139	4376
human	mouse	MF	simRel	fsBMA	0.62615	128.778	127.356	130.199	4376	3.1455	143.978	142.433	145.522	4376
human	mouse	MF	simRel	fsMax	0.943291	256.627	254.987	258.267	4376	2.05275	443.44	440.658	446.222	4376
human	mouse	MF	simRel	fsBMM	0.763153	185.124	183.476	186.773	4376	2.65339	215.911	213.856	217.966	4376
human	mouse	MF	simRes	fsAvg	0.489869	389.382	387.021	391.744	4376	2.31694	264.413	262.419	266.407	4376
human	mouse	MF	simRes	fsABM	0.948519	249.689	248.032	251.346	4376	2.78895	190.849	189.134	192.563	4376
human	mouse	MF	simRes	fsBMA	1.01167	254.191	252.566	255.816	4376	2.41425	202.613	200.746	204.481	4376
human	mouse	MF	simRes	fsMax	1.58161	392.653	390.766	394.541	4376	1.82498	282.191	279.802	284.581	4376
human	mouse	MF	simRes	fsBMM	1.09129	313.071	311.169	314.973	4376	2.0069	270.058	267.948	272.168	4376
human	mouse	BP+MF+CC	simGIC	fsAvg	0.0262035	277.338	275.472	279.203	3808	NA	NA	NA	NA	NA
human	mouse	BP+MF+CC	simGIC	fsABM	0.284534	48.3111	47.4511	49.1711	3808	NA	NA	NA	NA	NA
human	mouse	BP+MF+CC	simGIC	fsBMA	0.395841	38.4267	37.7385	39.1148	3808	NA	NA	NA	NA	NA
human	mouse	BP+MF+CC	simGIC	fsMax	0.98509	89.8533	88.7086	90.9981	3808	NA	NA	NA	NA	NA
human	mouse	BP+MF+CC	simGIC	fsBMM	0.558584	53.08	52.1777	53.9823	3808	NA	NA	NA	NA	NA
human	mouse	BP+MF+CC	simIC	fsAvg	0.0213316	225.302	223.723	226.882	3808	NA	NA	NA	NA	NA
human	mouse	BP+MF+CC	simIC	fsABM	0.151539	36.2311	35.5615	36.9007	3808	NA	NA	NA	NA	NA
human	mouse	BP+MF+CC	simIC	fsBMA	0.178882	33.5422	32.8887	34.1957	3808	NA	NA	NA	NA	NA
human	mouse	BP+MF+CC	simIC	fsMax	0.344832	102.236	101.034	103.437	3808	NA	NA	NA	NA	NA
human	mouse	BP+MF+CC	simIC	fsBMM	0.244427	46.1556	45.3153	46.9958	3808	NA	NA	NA	NA	NA
human	mouse	BP+MF+CC	simJC	fsAvg	0.0997551	346.236	344.4	348.071	3808	NA	NA	NA	NA	NA
human	mouse	BP+MF+CC	simJC	fsABM	0.371107	47.8711	47.071	48.6713	3808	NA	NA	NA	NA	NA
human	mouse	BP+MF+CC	simJC	fsBMA	0.455435	40.0222	39.2934	40.751	3808	NA	NA	NA	NA	NA
human	mouse	BP+MF+CC	simJC	fsMax	0.974901	89.6044	88.4602	90.7487	3808	NA	NA	NA	NA	NA
human	mouse	BP+MF+CC	simJC	fsBMM	0.606039	51.9244	51.0379	52.8109	3808	NA	NA	NA	NA	NA
human	mouse	BP+MF+CC	simLin	fsAvg	0.0756001	340.147	338.337	341.957	3808	NA	NA	NA	NA	NA
human	mouse	BP+MF+CC	simLin	fsABM	0.418722	49.2978	48.4676	50.1279	3808	NA	NA	NA	NA	NA
human	mouse	BP+MF+CC	simLin	fsBMA	0.498428	40.6667	39.9157	41.4176	3808	NA	NA	NA	NA	NA
human	mouse	BP+MF+CC	simLin	fsMax	0.992973	89.9156	88.7706	91.0605	3808	NA	NA	NA	NA	NA
human	mouse	BP+MF+CC	simLin	fsBMM	0.655222	55.84	54.8361	56.8439	3808	NA	NA	NA	NA	NA
human	mouse	BP+MF+CC	simRel	fsAvg	0.0557114	290.489	288.662	292.316	3808	NA	NA	NA	NA	NA
human	mouse	BP+MF+CC	simRel	fsABM	0.363055	44.5422	43.7406	45.3439	3808	NA	NA	NA	NA	NA
human	mouse	BP+MF+CC	simRel	fsBMA	0.434594	38.1778	37.4843	38.8712	3808	NA	NA	NA	NA	NA
human	mouse	BP+MF+CC	simRel	fsMax	0.859452	99.2489	98.0407	100.457	3808	NA	NA	NA	NA	NA
human	mouse	BP+MF+CC	simRel	fsBMM	0.612888	53.4844	52.6793	54.2896	3808	NA	NA	NA	NA	NA
human	mouse	BP+MF+CC	simRes	fsAvg	0.374616	226.351	224.575	228.127	3808	NA	NA	NA	NA	NA
human	mouse	BP+MF+CC	simRes	fsABM	1.42642	68.9911	67.9804	70.0018	3808	NA	NA	NA	NA	NA
human	mouse	BP+MF+CC	simRes	fsBMA	1.54945	81.12	80.0336	82.2064	3808	NA	NA	NA	NA	NA
human	mouse	BP+MF+CC	simRes	fsMax	3.83832	223.756	222.284	225.228	3808	NA	NA	NA	NA	NA
human	mouse	BP+MF+CC	simRes	fsBMM	1.97141	148.138	146.723	149.553	3808	NA	NA	NA	NA	NA
mouse	fly	BP+MF	simGIC	fsAvg	0.0113382	322.316	320.405	324.226	3526	NA	NA	NA	NA	NA
mouse	fly	BP+MF	simGIC	fsABM	0.0693743	223.764	222.076	225.453	3526	NA	NA	NA	NA	NA
mouse	fly	BP+MF	simGIC	fsBMA	0.108323	196.68	195.118	198.242	3526	NA	NA	NA	NA	NA
mouse	fly	BP+MF	simGIC	fsMax	0.462329	255.693	253.74	257.646	3526	NA	NA	NA	NA	NA
mouse	fly	BP+MF	simGIC	fsBMM	0.167223	215.653	214.024	217.283	3526	NA	NA	NA	NA	NA
mouse	fly	BP+MF	simIC	fsAvg	0.0151859	399.093	396.97	401.217	3526	NA	NA	NA	NA	NA
mouse	fly	BP+MF	simIC	fsABM	0.0602627	212.044	210.406	213.683	3526	NA	NA	NA	NA	NA
mouse	fly	BP+MF	simIC	fsBMA	0.0901536	183.164	181.708	184.621	3526	NA	NA	NA	NA	NA
mouse	fly	BP+MF	simIC	fsMax	0.245531	224.698	223.242	226.154	3526	NA	NA	NA	NA	NA
mouse	fly	BP+MF	simIC	fsBMM	0.13051	202.129	200.638	203.62	3526	NA	NA	NA	NA	NA
mouse	fly	BP+MF	simJC	fsAvg	0.0633712	410.924	408.961	412.888	3526	NA	NA	NA	NA	NA
mouse	fly	BP+MF	simJC	fsABM	0.136032	266.871	265.142	268.601	3526	NA	NA	NA	NA	NA
mouse	fly	BP+MF	simJC	fsBMA	0.185633	214.564	212.943	216.185	3526	NA	NA	NA	NA	NA
mouse	fly	BP+MF	simJC	fsMax	0.486021	259.996	258.045	261.946	3526	NA	NA	NA	NA	NA
mouse	fly	BP+MF	simJC	fsBMM	0.250314	226.658	225.102	228.214	3526	NA	NA	NA	NA	NA
mouse	fly	BP+MF	simLin	fsAvg	0.0566199	481.409	479.223	483.595	3526	NA	NA	NA	NA	NA
mouse	fly	BP+MF	simLin	fsABM	0.183736	259.671	257.924	261.419	3526	NA	NA	NA	NA	NA
mouse	fly	BP+MF	simLin	fsBMA	0.260289	200.973	199.411	202.536	3526	NA	NA	NA	NA	NA
mouse	fly	BP+MF	simLin	fsMax	0.498962	293.262	291.191	295.333	3526	NA	NA	NA	NA	NA
mouse	fly	BP+MF	simLin	fsBMM	0.371383	230.311	228.689	231.933	3526	NA	NA	NA	NA	NA
mouse	fly	BP+MF	simRel	fsAvg	0.0387263	449.813	447.542	452.084	3526	NA	NA	NA	NA	NA
mouse	fly	BP+MF	simRel	fsABM	0.151761	244.107	242.347	245.866	3526	NA	NA	NA	NA	NA
mouse	fly	BP+MF	simRel	fsBMA	0.234709	187.467	185.984	188.949	3526	NA	NA	NA	NA	NA
mouse	fly	BP+MF	simRel	fsMax	0.492469	261.671	259.835	263.507	3526	NA	NA	NA	NA	NA
mouse	fly	BP+MF	simRel	fsBMM	0.331846	221.716	220.12	223.311	3526	NA	NA	NA	NA	NA
mouse	fly	BP+MF	simRes	fsAvg	0.362725	530.742	528.593	532.891	3526	NA	NA	NA	NA	NA
mouse	fly	BP+MF	simRes	fsABM	1.05445	263.929	262.252	265.606	3526	NA	NA	NA	NA	NA
mouse	fly	BP+MF	simRes	fsBMA	1.3196	251.111	249.562	252.66	3526	NA	NA	NA	NA	NA
mouse	fly	BP+MF	simRes	fsMax	3.03184	308.653	306.83	310.476	3526	NA	NA	NA	NA	NA
mouse	fly	BP+MF	simRes	fsBMM	1.71668	284.569	282.697	286.44	3526	NA	NA	NA	NA	NA
mouse	fly	BP	simGIC	fsAvg	0.0661768	819.742	817.336	822.148	4342	1.33012	590.831	588.413	593.249	4342
mouse	fly	BP	simGIC	fsABM	0.192394	562.089	560.083	564.095	4342	2.47624	493.52	491.446	495.594	4342
mouse	fly	BP	simGIC	fsBMA	0.249744	542.182	540.302	544.063	4342	2.4583	493.427	491.351	495.502	4342
mouse	fly	BP	simGIC	fsMax	0.61499	514.498	512.766	516.23	4342	2.85838	486.836	484.942	488.73	4342
mouse	fly	BP	simGIC	fsBMM	0.306649	577.031	574.993	579.069	4342	1.89345	536.564	534.459	538.67	4342
mouse	fly	BP	simIC	fsAvg	0.102329	956.116	953.449	958.782	4342	1.45901	702.142	699.668	704.617	4342
mouse	fly	BP	simIC	fsABM	0.23112	618.769	616.445	621.093	4342	2.32858	541.111	538.842	543.38	4342
mouse	fly	BP	simIC	fsBMA	0.276179	559.129	556.978	561.28	4342	2.22021	507.169	504.965	509.372	4342
mouse	fly	BP	simIC	fsMax	0.544529	515.098	513.108	517.087	4342	2.62994	478.676	476.53	480.821	4342
mouse	fly	BP	simIC	fsBMM	0.335088	604.716	602.311	607.12	4342	1.85493	575.809	573.334	578.284	4342
mouse	fly	BP	simJC	fsAvg	0.224004	932.022	929.96	934.084	4342	0.93491	638.48	636.239	640.721	4342
mouse	fly	BP	simJC	fsABM	0.307361	574.102	572.112	576.092	4342	2.05872	477.404	475.558	479.251	4342
mouse	fly	BP	simJC	fsBMA	0.348974	550.693	548.866	552.521	4342	2.09501	476.169	474.389	477.949	4342
mouse	fly	BP	simJC	fsMax	0.631699	527.644	525.923	529.366	4342	2.4259	488.987	487.113	490.86	4342
mouse	fly	BP	simJC	fsBMM	0.39413	579.271	577.299	581.244	4342	1.68771	515.662	513.686	517.638	4342
mouse	fly	BP	simLin	fsAvg	0.213422	1091.26	1088.72	1093.81	4342	1.40739	804.129	801.707	806.551	4342
mouse	fly	BP	simLin	fsABM	0.411472	706.991	704.672	709.31	4342	2.11677	587.333	584.948	589.719	4342
mouse	fly	BP	simLin	fsBMA	0.471378	607.209	605.068	609.349	4342	2.05388	523.258	521.066	525.449	4342
mouse	fly	BP	simLin	fsMax	0.837408	497.698	495.766	499.629	4342	2.35654	476.564	474.339	478.789	4342
mouse	fly	BP	simLin	fsBMM	0.538098	656.449	653.967	658.931	4342	1.83364	611.676	609.301	614.05	4342
mouse	fly	BP	simRel	fsAvg	0.175774	1045.82	1043.22	1048.41	4342	1.42495	764.898	762.38	767.416	4342
mouse	fly	BP	simRel	fsABM	0.370002	685.458	683.147	687.768	4342	2.22188	576.196	573.807	578.585	4342
mouse	fly	BP	simRel	fsBMA	0.435778	596.262	594.069	598.456	4342	2.08144	521.6	519.375	523.825	4342
mouse	fly	BP	simRel	fsMax	0.825099	506.876	504.96	508.791	4342	2.39669	477.729	475.493	479.965	4342
mouse	fly	BP	simRel	fsBMM	0.510924	650.662	648.249	653.076	4342	1.8511	611.218	608.758	613.677	4342
mouse	fly	BP	simRes	fsAvg	0.615052	1113.76	1111.27	1116.24	4342	1.45194	840.831	838.305	843.357	4342
mouse	fly	BP	simRes	fsABM	1.07085	736.009	733.365	738.652	4342	2.02964	656.64	654.064	659.216	4342
mouse	fly	BP	simRes	fsBMA	1.18401	689.102	686.561	691.643	4342	1.95088	614.542	612.053	617.031	4342
mouse	fly	BP	simRes	fsMax	1.96081	743.142	740.698	745.586	4342	2.23731	626.658	624.176	629.14	4342
mouse	fly	BP	simRes	fsBMM	1.35988	718.867	716.108	721.625	4342	1.74499	654.56	651.77	657.35	4342
mouse	fly	CC	simGIC	fsAvg	0.131962	931.587	929.215	933.959	3892	1.05504	781.72	779.19	784.25	3892
mouse	fly	CC	simGIC	fsABM	0.284934	830.418	827.897	832.939	3892	1.59951	727.964	725.601	730.327	3892
mouse	fly	CC	simGIC	fsBMA	0.408185	755.276	752.981	757.571	3892	1.61712	676.093	673.708	678.479	3892
mouse	fly	CC	simGIC	fsMax	0.701216	779.978	777.515	782.441	3892	1.29215	770.982	768.505	773.46	3892
mouse	fly	CC	simGIC	fsBMM	0.511681	764.462	762.153	766.772	3892	1.33726	705.369	702.978	707.76	3892
mouse	fly	CC	simIC	fsAvg	0.118228	914.92	912.189	917.651	3892	1.30255	811.418	808.715	814.12	3892
mouse	fly	CC	simIC	fsABM	0.213841	776.489	773.941	779.037	3892	1.72649	721.542	718.985	724.099	3892
mouse	fly	CC	simIC	fsBMA	0.286671	685.102	682.756	687.448	3892	1.65296	667.044	664.433	669.656	3892
mouse	fly	CC	simIC	fsMax	0.410608	757.311	754.791	759.831	3892	1.85814	705.027	702.674	707.379	3892
mouse	fly	CC	simIC	fsBMM	0.3802	688.716	686.443	690.988	3892	1.7802	671.231	668.816	673.646	3892
mouse	fly	CC	simJC	fsAvg	0.293814	1027.66	1025.57	1029.74	3892	0.5811	737.92	735.525	740.315	3892
mouse	fly	CC	simJC	fsABM	0.408666	812.133	809.76	814.506	3892	1.2374	686.178	683.815	688.54	3892
mouse	fly	CC	simJC	fsBMA	0.484453	748.413	746.106	750.72	3892	1.33015	660.156	657.779	662.532	3892
mouse	fly	CC	simJC	fsMax	0.756001	783.178	780.723	785.632	3892	0.915689	755.898	753.383	758.413	3892
mouse	fly	CC	simJC	fsBMM	0.53385	754.213	751.902	756.524	3892	1.17968	686.947	684.627	689.266	3892
mouse	fly	CC	simLin	fsAvg	0.274816	1060.67	1058	1063.33	3892	1.18254	890.458	887.701	893.214	3892
mouse	fly	CC	simLin	fsABM	0.423906	858.818	856.479	861.156	3892	1.5181	760.307	757.617	762.996	3892
mouse	fly	CC	simLin	fsBMA	0.508448	746.991	744.567	749.415	3892	1.65389	673.236	670.687	675.784	3892
mouse	fly	CC	simLin	fsMax	0.832118	763.72	761.244	766.196	3892	1.2958	758.92	756.272	761.568	3892
mouse	fly	CC	simLin	fsBMM	0.639528	751.062	748.679	753.445	3892	1.39818	705.351	702.853	707.849	3892
mouse	fly	CC	simRel	fsAvg	0.205522	997.524	994.807	1000.24	3892	1.22814	867.773	864.897	870.649	3892
mouse	fly	CC	simRel	fsABM	0.36481	826.187	823.645	828.728	3892	1.61149	749.036	746.369	751.702	3892
mouse	fly	CC	simRel	fsBMA	0.464378	719.756	717.304	722.207	3892	1.60501	671.502	668.776	674.229	3892
mouse	fly	CC	simRel	fsMax	0.752768	760.556	758.077	763.034	3892	1.73076	735.458	733.019	737.897	3892
mouse	fly	CC	simRel	fsBMM	0.586836	738.773	736.375	741.172	3892	1.56126	700.204	697.707	702.702	3892
mouse	fly	CC	simRes	fsAvg	0.579541	1125.54	1123.16	1127.92	3892	1.62289	934.591	932.067	937.115	3892
mouse	fly	CC	simRes	fsABM	0.82615	927.156	924.536	929.775	3892	2.06789	805.591	803.388	807.794	3892
mouse	fly	CC	simRes	fsBMA	0.8958	869.991	867.199	872.783	3892	1.65483	775.591	772.826	778.356	3892
mouse	fly	CC	simRes	fsMax	1.33503	886.04	883.666	888.414	3892	1.31846	745.4	742.553	748.247	3892
mouse	fly	CC	simRes	fsBMM	1.042	816.498	813.766	819.229	3892	1.56101	724.342	721.627	727.058	3892
mouse	fly	MF	simGIC	fsAvg	0.0934847	398.142	396.162	400.122	3998	1.97919	355.271	353.581	356.962	3998
mouse	fly	MF	simGIC	fsABM	0.255854	407.053	405.187	408.92	3998	2.89435	317.48	315.928	319.032	3998
mouse	fly	MF	simGIC	fsBMA	0.366538	342.582	340.85	344.315	3998	2.88542	293.889	292.249	295.529	3998
mouse	fly	MF	simGIC	fsMax	0.737591	415.453	413.661	417.246	3998	2.11475	391.031	388.789	393.273	3998
mouse	fly	MF	simGIC	fsBMM	0.485095	358.227	356.421	360.032	3998	2.79993	314.702	313.068	316.336	3998
mouse	fly	MF	simIC	fsAvg	0.111984	452.284	450.321	454.248	3998	2.16822	372.884	371.087	374.682	3998
mouse	fly	MF	simIC	fsABM	0.240597	403.689	402.024	405.354	3998	2.66496	337.702	336.161	339.243	3998
mouse	fly	MF	simIC	fsBMA	0.320766	323.449	322.015	324.883	3998	2.79663	299.867	298.308	301.425	3998
mouse	fly	MF	simIC	fsMax	0.516856	396.382	394.641	398.123	3998	2.46597	359.449	357.52	361.378	3998
mouse	fly	MF	simIC	fsBMM	0.38648	345.431	343.882	346.98	3998	2.62699	320.716	318.933	322.498	3998
mouse	fly	MF	simJC	fsAvg	0.27519	599.498	597.582	601.413	3998	1.52341	382.449	380.752	384.146	3998
mouse	fly	MF	simJC	fsABM	0.373707	531.182	529.227	533.137	3998	2.4282	345.182	343.687	346.678	3998
mouse	fly	MF	simJC	fsBMA	0.503006	394.591	392.966	396.216	3998	2.6536	304.653	303.141	306.166	3998
mouse	fly	MF	simJC	fsMax	0.785589	416.627	414.803	418.45	3998	2.10456	395.684	393.647	397.722	3998
mouse	fly	MF	simJC	fsBMM	0.579755	383.329	381.542	385.116	3998	2.5925	321.716	320.203	323.228	3998
mouse	fly	MF	simLin	fsAvg	0.220753	522.973	520.954	524.993	3998	1.69873	422.769	420.825	424.713	3998
mouse	fly	MF	simLin	fsABM	0.417796	482.853	480.931	484.775	3998	2.35517	361.938	360.362	363.514	3998
mouse	fly	MF	simLin	fsBMA	0.547183	358.484	356.846	360.123	3998	2.56989	311.378	309.913	312.842	3998
mouse	fly	MF	simLin	fsMax	0.89002	408.236	406.399	410.073	3998	1.94531	432.729	430.418	435.039	3998
mouse	fly	MF	simLin	fsBMM	0.671182	395.324	393.637	397.012	3998	2.32652	343.791	342.085	345.497	3998
mouse	fly	MF	simRel	fsAvg	0.186453	485.369	483.248	487.49	3998	1.97796	401.156	399.297	403.014	3998
mouse	fly	MF	simRel	fsABM	0.378036	446.156	444.323	447.988	3998	2.44234	353.151	351.552	354.75	3998
mouse	fly	MF	simRel	fsBMA	0.503523	343.231	341.694	344.768	3998	2.74108	305.022	303.546	306.499	3998
mouse	fly	MF	simRel	fsMax	0.838851	393.124	391.379	394.87	3998	2.16513	392.609	390.462	394.756	3998
mouse	fly	MF	simRel	fsBMM	0.613396	380.236	378.64	381.831	3998	2.45225	334.182	332.465	335.899	3998
mouse	fly	MF	simRes	fsAvg	0.480383	483.111	481.202	485.021	3998	1.76542	410.858	408.89	412.825	3998
mouse	fly	MF	simRes	fsABM	0.871254	433.2	431.439	434.961	3998	2.34803	370.911	369.11	372.712	3998
mouse	fly	MF	simRes	fsBMA	0.977332	373.893	372.072	375.714	3998	2.34864	350.493	348.626	352.36	3998
mouse	fly	MF	simRes	fsMax	1.61385	492.076	490.449	493.702	3998	2.48847	397.596	395.842	399.349	3998
mouse	fly	MF	simRes	fsBMM	1.10216	396.249	394.184	398.314	3998	2.0714	379.458	377.447	381.468	3998
mouse	fly	BP+MF+CC	simGIC	fsAvg	0.0170474	367.524	365.636	369.412	2844	NA	NA	NA	NA	NA
mouse	fly	BP+MF+CC	simGIC	fsABM	0.0970029	226.502	225.065	227.939	2844	NA	NA	NA	NA	NA
mouse	fly	BP+MF+CC	simGIC	fsBMA	0.173342	198.644	197.407	199.882	2844	NA	NA	NA	NA	NA
mouse	fly	BP+MF+CC	simGIC	fsMax	0.609112	210.613	209.073	212.154	2844	NA	NA	NA	NA	NA
mouse	fly	BP+MF+CC	simGIC	fsBMM	0.322414	264.28	262.85	265.71	2844	NA	NA	NA	NA	NA
mouse	fly	BP+MF+CC	simIC	fsAvg	0.0172345	328.009	326.208	329.81	2844	NA	NA	NA	NA	NA
mouse	fly	BP+MF+CC	simIC	fsABM	0.0651525	160.978	159.555	162.4	2844	NA	NA	NA	NA	NA
mouse	fly	BP+MF+CC	simIC	fsBMA	0.0914451	128.6	127.339	129.861	2844	NA	NA	NA	NA	NA
mouse	fly	BP+MF+CC	simIC	fsMax	0.253814	150.493	149.146	151.841	2844	NA	NA	NA	NA	NA
mouse	fly	BP+MF+CC	simIC	fsBMM	0.156509	152.116	150.804	153.427	2844	NA	NA	NA	NA	NA
mouse	fly	BP+MF+CC	simJC	fsAvg	0.0802583	390.6	388.972	392.228	2844	NA	NA	NA	NA	NA
mouse	fly	BP+MF+CC	simJC	fsABM	0.166965	227.884	226.419	229.35	2844	NA	NA	NA	NA	NA
mouse	fly	BP+MF+CC	simJC	fsBMA	0.243278	203.511	202.268	204.754	2844	NA	NA	NA	NA	NA
mouse	fly	BP+MF+CC	simJC	fsMax	0.625233	211.653	210.075	213.232	2844	NA	NA	NA	NA	NA
mouse	fly	BP+MF+CC	simJC	fsBMM	0.387442	253.507	252.151	254.862	2844	NA	NA	NA	NA	NA
mouse	fly	BP+MF+CC	simLin	fsAvg	0.0679849	406.436	404.613	408.258	2844	NA	NA	NA	NA	NA
mouse	fly	BP+MF+CC	simLin	fsABM	0.206716	217.298	215.737	218.858	2844	NA	NA	NA	NA	NA
mouse	fly	BP+MF+CC	simLin	fsBMA	0.273783	178.04	176.674	179.406	2844	NA	NA	NA	NA	NA
mouse	fly	BP+MF+CC	simLin	fsMax	0.650261	221.329	219.552	223.106	2844	NA	NA	NA	NA	NA
mouse	fly	BP+MF+CC	simLin	fsBMM	0.445745	216.582	215.141	218.024	2844	NA	NA	NA	NA	NA
mouse	fly	BP+MF+CC	simRel	fsAvg	0.0469116	375.418	373.497	377.339	2844	NA	NA	NA	NA	NA
mouse	fly	BP+MF+CC	simRel	fsABM	0.179675	199.422	197.99	200.854	2844	NA	NA	NA	NA	NA
mouse	fly	BP+MF+CC	simRel	fsBMA	0.231441	158.022	156.653	159.391	2844	NA	NA	NA	NA	NA
mouse	fly	BP+MF+CC	simRel	fsMax	0.61352	195.871	194.251	197.492	2844	NA	NA	NA	NA	NA
mouse	fly	BP+MF+CC	simRel	fsBMM	0.389143	189.382	187.928	190.836	2844	NA	NA	NA	NA	NA
mouse	fly	BP+MF+CC	simRes	fsAvg	0.389152	397.502	395.573	399.431	2844	NA	NA	NA	NA	NA
mouse	fly	BP+MF+CC	simRes	fsABM	1.01558	179.596	178.124	181.067	2844	NA	NA	NA	NA	NA
mouse	fly	BP+MF+CC	simRes	fsBMA	1.17941	164.013	162.545	165.482	2844	NA	NA	NA	NA	NA
mouse	fly	BP+MF+CC	simRes	fsMax	3.07853	199.333	198.037	200.63	2844	NA	NA	NA	NA	NA
mouse	fly	BP+MF+CC	simRes	fsBMM	1.72954	187.244	185.631	188.858	2844	NA	NA	NA	NA	NA

## Sheet: org_manual
organism1	organism2	ontology	semsim	funsim	rawth	nrawfalse	nrawfalselower	nrawfalseupper	nrawtot	zzth	nzzfalse	nzzfalselower	nzzfalseupper	nzztot
human	fly	BP+MF	simGIC	fsAvg	0.0103496	341.836	340.019	343.652	2810	NA	NA	NA	NA	NA
human	fly	BP+MF	simGIC	fsABM	0.0531908	301.404	299.884	302.925	2810	NA	NA	NA	NA	NA
human	fly	BP+MF	simGIC	fsBMA	0.0752082	289.391	287.91	290.873	2810	NA	NA	NA	NA	NA
human	fly	BP+MF	simGIC	fsMax	0.227352	310.947	309.153	312.74	2810	NA	NA	NA	NA	NA
human	fly	BP+MF	simGIC	fsBMM	0.130216	293.76	292.245	295.275	2810	NA	NA	NA	NA	NA
human	fly	BP+MF	simIC	fsAvg	0.011837	396.013	394.02	398.007	2810	NA	NA	NA	NA	NA
human	fly	BP+MF	simIC	fsABM	0.0439457	259.964	258.281	261.648	2810	NA	NA	NA	NA	NA
human	fly	BP+MF	simIC	fsBMA	0.0578847	234.489	232.852	236.126	2810	NA	NA	NA	NA	NA
human	fly	BP+MF	simIC	fsMax	0.196215	235.107	233.531	236.682	2810	NA	NA	NA	NA	NA
human	fly	BP+MF	simIC	fsBMM	0.09833	252.876	251.227	254.524	2810	NA	NA	NA	NA	NA
human	fly	BP+MF	simJC	fsAvg	0.0614562	384.324	382.761	385.888	2810	NA	NA	NA	NA	NA
human	fly	BP+MF	simJC	fsABM	0.109267	317.053	315.496	318.611	2810	NA	NA	NA	NA	NA
human	fly	BP+MF	simJC	fsBMA	0.134749	302.378	300.792	303.964	2810	NA	NA	NA	NA	NA
human	fly	BP+MF	simJC	fsMax	0.331285	323.782	322.12	325.445	2810	NA	NA	NA	NA	NA
human	fly	BP+MF	simJC	fsBMM	0.178945	305.916	304.272	307.559	2810	NA	NA	NA	NA	NA
human	fly	BP+MF	simLin	fsAvg	0.0453707	466.609	464.61	468.607	2810	NA	NA	NA	NA	NA
human	fly	BP+MF	simLin	fsABM	0.145322	318.111	316.475	319.748	2810	NA	NA	NA	NA	NA
human	fly	BP+MF	simLin	fsBMA	0.20464	276.764	275.206	278.323	2810	NA	NA	NA	NA	NA
human	fly	BP+MF	simLin	fsMax	0.476045	307.747	306.058	309.435	2810	NA	NA	NA	NA	NA
human	fly	BP+MF	simLin	fsBMM	0.285843	285.462	283.709	287.215	2810	NA	NA	NA	NA	NA
human	fly	BP+MF	simRel	fsAvg	0.0316722	443.142	441.158	445.126	2810	NA	NA	NA	NA	NA
human	fly	BP+MF	simRel	fsABM	0.115244	292.64	291.022	294.258	2810	NA	NA	NA	NA	NA
human	fly	BP+MF	simRel	fsBMA	0.165362	256.022	254.573	257.471	2810	NA	NA	NA	NA	NA
human	fly	BP+MF	simRel	fsMax	0.452683	249.2	247.612	250.788	2810	NA	NA	NA	NA	NA
human	fly	BP+MF	simRel	fsBMM	0.251962	271.64	269.994	273.286	2810	NA	NA	NA	NA	NA
human	fly	BP+MF	simRes	fsAvg	0.295809	525.276	523.432	527.119	2810	NA	NA	NA	NA	NA
human	fly	BP+MF	simRes	fsABM	0.853413	313.116	311.423	314.808	2810	NA	NA	NA	NA	NA
human	fly	BP+MF	simRes	fsBMA	1.00284	288.48	286.751	290.209	2810	NA	NA	NA	NA	NA
human	fly	BP+MF	simRes	fsMax	2.7948	283.422	281.813	285.031	2810	NA	NA	NA	NA	NA
human	fly	BP+MF	simRes	fsBMM	1.72493	310.644	309	312.289	2810	NA	NA	NA	NA	NA
human	fly	BP	simGIC	fsAvg	0.0586061	900.502	898.308	902.696	3702	1.13148	707.529	705.529	709.529	3702
human	fly	BP	simGIC	fsABM	0.165415	662.16	660.421	663.899	3702	2.70401	602.258	600.785	603.73	3702
human	fly	BP	simGIC	fsBMA	0.208568	642.649	640.869	644.429	3702	1.96309	602.796	600.874	604.717	3702
human	fly	BP	simGIC	fsMax	0.457519	625.124	623.394	626.855	3702	2.81449	577.467	575.83	579.103	3702
human	fly	BP	simGIC	fsBMM	0.254509	675.893	673.898	677.888	3702	1.72568	659.578	657.54	661.616	3702
human	fly	BP	simIC	fsAvg	0.0972256	974.907	972.424	977.389	3702	1.19715	791.013	788.71	793.316	3702
human	fly	BP	simIC	fsABM	0.214562	684.564	682.567	686.561	3702	2.06576	646.369	644.486	648.252	3702
human	fly	BP	simIC	fsBMA	0.253663	639.356	637.343	641.368	3702	2.0782	609.764	607.82	611.709	3702
human	fly	BP	simIC	fsMax	0.519653	576.107	574.481	577.732	3702	2.58572	539.36	537.651	541.069	3702
human	fly	BP	simIC	fsBMM	0.305536	685.92	683.681	688.159	3702	1.85334	672.053	670.007	674.099	3702
human	fly	BP	simJC	fsAvg	0.208176	941.129	939.049	943.209	3702	0.901786	727.556	725.604	729.508	3702
human	fly	BP	simJC	fsABM	0.291196	680.644	678.886	682.403	3702	1.79915	596.649	594.836	598.462	3702
human	fly	BP	simJC	fsBMA	0.325611	652.88	651.134	654.626	3702	1.63001	580.431	578.619	582.243	3702
human	fly	BP	simJC	fsMax	0.475173	645.502	643.594	647.41	3702	2.15132	575.218	573.484	576.951	3702
human	fly	BP	simJC	fsBMM	0.35633	674.067	672.056	676.077	3702	1.59263	629.604	627.794	631.415	3702
human	fly	BP	simLin	fsAvg	0.203233	1096.37	1094.13	1098.62	3702	1.12811	897.853	895.524	900.182	3702
human	fly	BP	simLin	fsABM	0.384814	762.796	760.773	764.818	3702	2.0007	696.24	694.264	698.216	3702
human	fly	BP	simLin	fsBMA	0.426934	694.627	692.607	696.647	3702	1.8602	632.64	630.652	634.628	3702
human	fly	BP	simLin	fsMax	0.782516	593.658	592.007	595.308	3702	2.31225	552.222	550.45	553.995	3702
human	fly	BP	simLin	fsBMM	0.509526	740.604	738.316	742.893	3702	1.76585	719.853	717.786	721.92	3702
human	fly	BP	simRel	fsAvg	0.160232	1050.28	1047.76	1052.81	3702	1.1103	864.72	862.35	867.09	3702
human	fly	BP	simRel	fsABM	0.352705	743.004	741.019	744.99	3702	2.04793	689.449	687.5	691.398	3702
human	fly	BP	simRel	fsBMA	0.393382	678.778	676.632	680.924	3702	1.87498	630.56	628.503	632.617	3702
human	fly	BP	simRel	fsMax	0.783603	581.431	579.799	583.063	3702	2.36418	545.684	543.895	547.474	3702
human	fly	BP	simRel	fsBMM	0.483126	732.44	730.072	734.808	3702	1.7575	716.191	714.023	718.359	3702
human	fly	BP	simRes	fsAvg	0.600802	1081.09	1078.73	1083.45	3702	1.32182	890.458	888.137	892.779	3702
human	fly	BP	simRes	fsABM	1.00169	757.218	755.015	759.421	3702	1.96062	701.893	699.861	703.926	3702
human	fly	BP	simRes	fsBMA	1.14758	704.756	702.467	707.044	3702	1.95211	650.564	648.524	652.605	3702
human	fly	BP	simRes	fsMax	1.9617	672.218	670.169	674.267	3702	2.01465	628.231	625.951	630.511	3702
human	fly	BP	simRes	fsBMM	1.38481	729.138	726.867	731.409	3702	1.79816	700.996	698.859	703.132	3702
human	fly	CC	simGIC	fsAvg	0.127829	829.333	826.842	831.824	3420	1.0189	748.436	746.185	750.686	3420
human	fly	CC	simGIC	fsABM	0.270639	776.547	774.272	778.821	3420	1.7002	686.253	684.149	688.357	3420
human	fly	CC	simGIC	fsBMA	0.370287	740.076	737.854	742.297	3420	1.54235	689.48	687.254	691.706	3420
human	fly	CC	simGIC	fsMax	0.572434	747.453	745.264	749.643	3420	1.55716	737.302	734.961	739.643	3420
human	fly	CC	simGIC	fsBMM	0.47633	756.902	754.736	759.068	3420	1.26319	718.782	716.387	721.178	3420
human	fly	CC	simIC	fsAvg	0.111663	824.524	822.004	827.045	3420	1.27147	745.093	742.709	747.477	3420
human	fly	CC	simIC	fsABM	0.226524	694.453	692.403	696.504	3420	1.90241	671.098	669.05	673.146	3420
human	fly	CC	simIC	fsBMA	0.267326	664.756	662.58	666.931	3420	1.88633	650.627	648.398	652.855	3420
human	fly	CC	simIC	fsMax	0.380557	707.884	705.471	710.298	3420	2.18806	660.969	658.98	662.958	3420
human	fly	CC	simIC	fsBMM	0.332104	684.502	682.319	686.686	3420	1.62822	678.062	675.703	680.421	3420
human	fly	CC	simJC	fsAvg	0.298526	884.938	882.864	887.012	3420	0.67837	715.778	713.474	718.082	3420
human	fly	CC	simJC	fsABM	0.397123	762.573	760.414	764.732	3420	1.70539	672.649	670.715	674.583	3420
human	fly	CC	simJC	fsBMA	0.448604	732.524	730.31	734.739	3420	1.40594	667.582	665.313	669.852	3420
human	fly	CC	simJC	fsMax	0.594184	748.156	745.944	750.367	3420	1.44354	729.404	727.072	731.737	3420
human	fly	CC	simJC	fsBMM	0.486698	727.169	724.908	729.43	3420	1.00191	695.996	693.679	698.312	3420
human	fly	CC	simLin	fsAvg	0.259408	945.458	943.114	947.801	3420	1.12937	812.787	810.315	815.258	3420
human	fly	CC	simLin	fsABM	0.420886	780.613	778.253	782.974	3420	1.61078	704.169	701.793	706.545	3420
human	fly	CC	simLin	fsBMA	0.481666	717.556	715.12	719.991	3420	1.72068	674.631	672.309	676.953	3420
human	fly	CC	simLin	fsMax	0.732309	729.996	727.714	732.277	3420	1.41073	717.747	715.089	720.404	3420
human	fly	CC	simLin	fsBMM	0.5811	736.364	734.089	738.64	3420	1.32384	719.449	716.951	721.947	3420
human	fly	CC	simRel	fsAvg	0.194888	894.111	891.537	896.685	3420	1.24628	789.64	787.225	792.055	3420
human	fly	CC	simRel	fsABM	0.355021	746.44	744.126	748.754	3420	1.79443	695.716	693.554	697.877	3420
human	fly	CC	simRel	fsBMA	0.435547	694.427	692.058	696.796	3420	1.82448	671.409	669.082	673.736	3420
human	fly	CC	simRel	fsMax	0.665215	723.271	720.93	725.613	3420	1.87673	703.347	701.025	705.668	3420
human	fly	CC	simRel	fsBMM	0.518655	720.591	718.266	722.916	3420	1.35626	711.511	708.95	714.072	3420
human	fly	CC	simRes	fsAvg	0.610073	968.924	966.83	971.018	3420	1.54492	808.356	806.109	810.603	3420
human	fly	CC	simRes	fsABM	0.858713	794.724	792.756	796.692	3420	2.00905	711.644	709.716	713.573	3420
human	fly	CC	simRes	fsBMA	0.901786	773.111	771.066	775.156	3420	1.86735	696.107	694.003	698.21	3420
human	fly	CC	simRes	fsMax	1.58393	763.44	761.96	764.92	3420	1.7126	706.449	704.155	708.743	3420
human	fly	CC	simRes	fsBMM	1.01682	718.618	716.153	721.083	3420	1.69136	687.293	685.022	689.565	3420
human	fly	MF	simGIC	fsAvg	0.0891116	503.889	501.983	505.794	3358	1.37385	483.991	482.192	485.79	3358
human	fly	MF	simGIC	fsABM	0.186765	508.373	506.726	510.02	3358	2.28251	478.796	477.292	480.299	3358
human	fly	MF	simGIC	fsBMA	0.25393	508.258	506.737	509.779	3358	2.2409	473.031	471.519	474.543	3358
human	fly	MF	simGIC	fsMax	0.346097	530.551	528.91	532.192	3358	1.92585	520.027	518.33	521.724	3358
human	fly	MF	simGIC	fsBMM	0.262258	511.782	510.11	513.455	3358	1.7555	476.742	475.052	478.432	3358
human	fly	MF	simIC	fsAvg	0.09499	523.716	521.56	525.871	3358	1.5301	491.049	488.936	493.161	3358
human	fly	MF	simIC	fsABM	0.186097	480.36	478.583	482.137	3358	2.5555	472.249	470.599	473.899	3358
human	fly	MF	simIC	fsBMA	0.236411	462.618	460.951	464.285	3358	2.50511	459.373	457.613	461.134	3358
human	fly	MF	simIC	fsMax	0.385251	482	480.493	483.507	3358	2.35178	469.622	467.833	471.411	3358
human	fly	MF	simIC	fsBMM	0.288354	465.271	463.437	467.105	3358	2.33494	460.871	458.939	462.803	3358
human	fly	MF	simJC	fsAvg	0.285344	574.476	572.774	576.177	3358	0.901581	480.653	478.849	482.458	3358
human	fly	MF	simJC	fsABM	0.325914	536.542	534.84	538.244	3358	2.03921	491.631	490.287	492.975	3358
human	fly	MF	simJC	fsBMA	0.371285	532.431	530.844	534.019	3358	1.88649	480.751	479.281	482.221	3358
human	fly	MF	simJC	fsMax	0.477729	550.644	549.104	552.185	3358	1.22374	521.142	519.493	522.791	3358
human	fly	MF	simJC	fsBMM	0.419417	539.342	537.785	540.9	3358	1.69838	477.378	475.847	478.909	3358
human	fly	MF	simLin	fsAvg	0.197159	578.102	575.782	580.423	3358	1.39291	527.556	525.384	529.727	3358
human	fly	MF	simLin	fsABM	0.34965	536.351	534.52	538.182	3358	2.2061	495.76	493.922	497.598	3358
human	fly	MF	simLin	fsBMA	0.468822	492.711	491.042	494.381	3358	2.30887	471.071	469.164	472.978	3358
human	fly	MF	simLin	fsMax	0.672011	518.267	516.633	519.9	3358	2.15546	510.969	508.964	512.974	3358
human	fly	MF	simLin	fsBMM	0.55006	498.307	496.582	500.031	3358	2.15756	490.151	488.177	492.125	3358
human	fly	MF	simRel	fsAvg	0.163678	549.578	547.34	551.816	3358	1.40688	504.12	501.915	506.325	3358
human	fly	MF	simRel	fsABM	0.32619	499.453	497.696	501.21	3358	2.38711	485.209	483.412	487.006	3358
human	fly	MF	simRel	fsBMA	0.407936	471.511	469.888	473.135	3358	2.48827	465.329	463.522	467.136	3358
human	fly	MF	simRel	fsMax	0.650189	487.364	485.974	488.755	3358	2.43377	469.707	467.873	471.54	3358
human	fly	MF	simRel	fsBMM	0.476259	475.053	473.225	476.882	3358	2.23116	477.267	475.212	479.322	3358
human	fly	MF	simRes	fsAvg	0.423389	636.04	633.548	638.532	3358	1.73053	516.476	514.499	518.452	3358
human	fly	MF	simRes	fsABM	0.761594	536.858	535.035	538.68	3358	2.31934	499.551	497.719	501.383	3358
human	fly	MF	simRes	fsBMA	0.87984	516.836	515.014	518.657	3358	2.58748	478.893	477.202	480.585	3358
human	fly	MF	simRes	fsMax	1.21263	504.849	502.911	506.787	3358	2.74019	477.889	476.129	479.649	3358
human	fly	MF	simRes	fsBMM	1.06898	512.569	510.866	514.272	3358	2.50244	503.844	502.135	505.554	3358
human	fly	BP+MF+CC	simGIC	fsAvg	0.0173146	325.791	324.055	327.527	2398	NA	NA	NA	NA	NA
human	fly	BP+MF+CC	simGIC	fsABM	0.0832509	262.773	261.242	264.304	2398	NA	NA	NA	NA	NA
human	fly	BP+MF+CC	simGIC	fsBMA	0.134999	261.102	259.632	262.573	2398	NA	NA	NA	NA	NA
human	fly	BP+MF+CC	simGIC	fsMax	0.424636	267.396	265.987	268.804	2398	NA	NA	NA	NA	NA
human	fly	BP+MF+CC	simGIC	fsBMM	0.154994	284.08	282.209	285.951	2398	NA	NA	NA	NA	NA
human	fly	BP+MF+CC	simIC	fsAvg	0.0141349	322.004	320.16	323.849	2398	NA	NA	NA	NA	NA
human	fly	BP+MF+CC	simIC	fsABM	0.0519528	188.16	186.71	189.61	2398	NA	NA	NA	NA	NA
human	fly	BP+MF+CC	simIC	fsBMA	0.0726074	166.191	164.735	167.647	2398	NA	NA	NA	NA	NA
human	fly	BP+MF+CC	simIC	fsMax	0.203046	170.982	169.66	172.304	2398	NA	NA	NA	NA	NA
human	fly	BP+MF+CC	simIC	fsBMM	0.113373	206.707	205.102	208.311	2398	NA	NA	NA	NA	NA
human	fly	BP+MF+CC	simJC	fsAvg	0.0719929	359.422	357.684	361.161	2398	NA	NA	NA	NA	NA
human	fly	BP+MF+CC	simJC	fsABM	0.161309	271.102	269.582	272.623	2398	NA	NA	NA	NA	NA
human	fly	BP+MF+CC	simJC	fsBMA	0.213814	264.529	263.061	265.997	2398	NA	NA	NA	NA	NA
human	fly	BP+MF+CC	simJC	fsMax	0.452915	266.951	265.384	268.518	2398	NA	NA	NA	NA	NA
human	fly	BP+MF+CC	simJC	fsBMM	0.237435	286.924	285.191	288.658	2398	NA	NA	NA	NA	NA
human	fly	BP+MF+CC	simLin	fsAvg	0.0573413	389.924	388.015	391.833	2398	NA	NA	NA	NA	NA
human	fly	BP+MF+CC	simLin	fsABM	0.165495	244.929	243.271	246.587	2398	NA	NA	NA	NA	NA
human	fly	BP+MF+CC	simLin	fsBMA	0.221153	226.049	224.506	227.592	2398	NA	NA	NA	NA	NA
human	fly	BP+MF+CC	simLin	fsMax	0.578962	248.333	246.787	249.88	2398	NA	NA	NA	NA	NA
human	fly	BP+MF+CC	simLin	fsBMM	0.371214	274.6	273.079	276.121	2398	NA	NA	NA	NA	NA
human	fly	BP+MF+CC	simRel	fsAvg	0.0415052	367.938	366.147	369.729	2398	NA	NA	NA	NA	NA
human	fly	BP+MF+CC	simRel	fsABM	0.127722	219.947	218.278	221.615	2398	NA	NA	NA	NA	NA
human	fly	BP+MF+CC	simRel	fsBMA	0.176967	196.031	194.495	197.567	2398	NA	NA	NA	NA	NA
human	fly	BP+MF+CC	simRel	fsMax	0.511619	221.507	220.12	222.893	2398	NA	NA	NA	NA	NA
human	fly	BP+MF+CC	simRel	fsBMM	0.303727	247.427	245.764	249.089	2398	NA	NA	NA	NA	NA
human	fly	BP+MF+CC	simRes	fsAvg	0.327963	394.431	392.647	396.215	2398	NA	NA	NA	NA	NA
human	fly	BP+MF+CC	simRes	fsABM	0.866239	210.16	208.577	211.743	2398	NA	NA	NA	NA	NA
human	fly	BP+MF+CC	simRes	fsBMA	1.0331	195.733	194.182	197.284	2398	NA	NA	NA	NA	NA
human	fly	BP+MF+CC	simRes	fsMax	3.0334	195.431	194.205	196.657	2398	NA	NA	NA	NA	NA
human	fly	BP+MF+CC	simRes	fsBMM	1.54669	205.836	204.208	207.463	2398	NA	NA	NA	NA	NA
human	mouse	BP+MF	simGIC	fsAvg	0.01556	236.476	234.628	238.323	2844	NA	NA	NA	NA	NA
human	mouse	BP+MF	simGIC	fsABM	0.160312	129.631	128.621	130.641	2844	NA	NA	NA	NA	NA
human	mouse	BP+MF	simGIC	fsBMA	0.206644	145.556	144.46	146.651	2844	NA	NA	NA	NA	NA
human	mouse	BP+MF	simGIC	fsMax	0.668216	193.711	192.761	194.661	2844	NA	NA	NA	NA	NA
human	mouse	BP+MF	simGIC	fsBMM	0.231752	159.489	158.075	160.903	2844	NA	NA	NA	NA	NA
human	mouse	BP+MF	simIC	fsAvg	0.0141973	204.049	202.299	205.799	2844	NA	NA	NA	NA	NA
human	mouse	BP+MF	simIC	fsABM	0.0752438	108.102	107.196	109.009	2844	NA	NA	NA	NA	NA
human	mouse	BP+MF	simIC	fsBMA	0.100664	107.862	106.941	108.783	2844	NA	NA	NA	NA	NA
human	mouse	BP+MF	simIC	fsMax	0.288087	124.902	123.94	125.864	2844	NA	NA	NA	NA	NA
human	mouse	BP+MF	simIC	fsBMM	0.143603	125.849	124.705	126.992	2844	NA	NA	NA	NA	NA
human	mouse	BP+MF	simJC	fsAvg	0.0723937	286.956	285.154	288.757	2844	NA	NA	NA	NA	NA
human	mouse	BP+MF	simJC	fsABM	0.239296	140.36	139.306	141.414	2844	NA	NA	NA	NA	NA
human	mouse	BP+MF	simJC	fsBMA	0.2901	146.578	145.464	147.692	2844	NA	NA	NA	NA	NA
human	mouse	BP+MF	simJC	fsMax	0.715208	194.662	193.728	195.596	2844	NA	NA	NA	NA	NA
human	mouse	BP+MF	simJC	fsBMM	0.327393	166.751	165.407	168.096	2844	NA	NA	NA	NA	NA
human	mouse	BP+MF	simLin	fsAvg	0.0570118	283.893	281.9	285.886	2844	NA	NA	NA	NA	NA
human	mouse	BP+MF	simLin	fsABM	0.260218	126.613	125.45	127.777	2844	NA	NA	NA	NA	NA
human	mouse	BP+MF	simLin	fsBMA	0.303629	127.64	126.433	128.847	2844	NA	NA	NA	NA	NA
human	mouse	BP+MF	simLin	fsMax	0.822035	192.218	191.125	193.311	2844	NA	NA	NA	NA	NA
human	mouse	BP+MF	simLin	fsBMM	0.436241	171.267	169.856	172.677	2844	NA	NA	NA	NA	NA
human	mouse	BP+MF	simRel	fsAvg	0.0401959	244.089	242.222	245.956	2844	NA	NA	NA	NA	NA
human	mouse	BP+MF	simRel	fsABM	0.200249	116.338	115.395	117.28	2844	NA	NA	NA	NA	NA
human	mouse	BP+MF	simRel	fsBMA	0.239243	111.382	110.384	112.38	2844	NA	NA	NA	NA	NA
human	mouse	BP+MF	simRel	fsMax	0.645219	157.662	156.728	158.596	2844	NA	NA	NA	NA	NA
human	mouse	BP+MF	simRel	fsBMM	0.358076	133.484	132.439	134.53	2844	NA	NA	NA	NA	NA
human	mouse	BP+MF	simRes	fsAvg	0.326342	257.867	255.997	259.736	2844	NA	NA	NA	NA	NA
human	mouse	BP+MF	simRes	fsABM	1.37082	151.787	150.866	152.708	2844	NA	NA	NA	NA	NA
human	mouse	BP+MF	simRes	fsBMA	1.55994	141.422	140.485	142.359	2844	NA	NA	NA	NA	NA
human	mouse	BP+MF	simRes	fsMax	3.74514	221.067	219.914	222.219	2844	NA	NA	NA	NA	NA
human	mouse	BP+MF	simRes	fsBMM	2.18293	164.916	163.79	166.041	2844	NA	NA	NA	NA	NA
human	mouse	BP	simGIC	fsAvg	0.0627032	349.769	347.838	351.7	3596	2.00994	248.942	247.342	250.543	3596
human	mouse	BP	simGIC	fsABM	0.237791	236.96	235.721	238.199	3596	3.9668	214.738	213.714	215.762	3596
human	mouse	BP	simGIC	fsBMA	0.282823	240.173	238.888	241.459	3596	3.67348	212.938	211.843	214.032	3596
human	mouse	BP	simGIC	fsMax	0.91658	265.098	263.83	266.366	3596	2.43043	269.907	268.199	271.614	3596
human	mouse	BP	simGIC	fsBMM	0.326199	257.618	256.124	259.112	3596	3.15069	229.729	228.474	230.984	3596
human	mouse	BP	simIC	fsAvg	0.104992	476.329	474.159	478.499	3596	1.93066	317.267	315.385	319.149	3596
human	mouse	BP	simIC	fsABM	0.275475	277.28	275.794	278.766	3596	3.09888	247.631	246.266	248.996	3596
human	mouse	BP	simIC	fsBMA	0.330626	260.049	258.727	261.371	3596	3.31537	224.311	223.046	225.576	3596
human	mouse	BP	simIC	fsMax	0.580494	285.182	283.57	286.795	3596	2.92988	235.982	234.547	237.417	3596
human	mouse	BP	simIC	fsBMM	0.438726	291.271	289.981	292.561	3596	2.79127	258.667	257.15	260.183	3596
human	mouse	BP	simJC	fsAvg	0.21906	472.253	470.425	474.081	3596	1.28346	282.751	281.058	284.444	3596
human	mouse	BP	simJC	fsABM	0.351521	240.507	239.255	241.759	3596	3.32187	216.849	215.686	218.012	3596
human	mouse	BP	simJC	fsBMA	0.395449	243.693	242.462	244.925	3596	3.30949	221.547	220.388	222.705	3596
human	mouse	BP	simJC	fsMax	0.976281	266.036	264.81	267.261	3596	2.30311	266.707	264.895	268.518	3596
human	mouse	BP	simJC	fsBMM	0.455631	258.8	257.432	260.168	3596	2.65786	233.764	232.334	235.195	3596
human	mouse	BP	simLin	fsAvg	0.207686	573.04	570.842	575.238	3596	1.63703	374.613	372.516	376.711	3596
human	mouse	BP	simLin	fsABM	0.460619	313.427	311.995	314.859	3596	2.78592	273.187	271.779	274.595	3596
human	mouse	BP	simLin	fsBMA	0.533894	276.884	275.564	278.204	3596	2.85332	231.044	229.694	232.395	3596
human	mouse	BP	simLin	fsMax	0.990951	266.036	264.817	267.254	3596	2.20159	305.689	303.727	307.651	3596
human	mouse	BP	simLin	fsBMM	0.660405	306.253	304.816	307.69	3596	2.67712	267.124	265.645	268.604	3596
human	mouse	BP	simRel	fsAvg	0.178312	537.013	534.783	539.244	3596	1.61305	355.724	353.607	357.842	3596
human	mouse	BP	simRel	fsABM	0.420708	310	308.486	311.514	3596	2.77189	270.631	269.171	272.091	3596
human	mouse	BP	simRel	fsBMA	0.509152	276.436	275.119	277.752	3596	3.01261	230.018	228.709	231.327	3596
human	mouse	BP	simRel	fsMax	0.935328	267.711	266.353	269.069	3596	2.19606	299.716	297.698	301.733	3596
human	mouse	BP	simRel	fsBMM	0.641274	307.182	305.782	308.582	3596	2.69212	269.987	268.493	271.48	3596
human	mouse	BP	simRes	fsAvg	0.606992	569.249	566.924	571.574	3596	1.8649	369.68	367.722	371.638	3596
human	mouse	BP	simRes	fsABM	1.27829	340.107	338.564	341.649	3596	2.76972	288.164	286.763	289.566	3596
human	mouse	BP	simRes	fsBMA	1.44266	330.933	329.513	332.353	3596	2.56761	266.796	265.165	268.426	3596
human	mouse	BP	simRes	fsMax	2.23825	443.276	441.725	444.827	3596	2.64813	301.658	300.237	303.078	3596
human	mouse	BP	simRes	fsBMM	1.61617	372.049	370.27	373.828	3596	2.41013	304.382	302.764	306	3596
human	mouse	CC	simGIC	fsAvg	0.142659	594.422	591.96	596.884	4070	1.16827	422.049	419.64	424.457	4070
human	mouse	CC	simGIC	fsABM	0.485442	386.911	385.068	388.754	4070	2.33098	343.36	341.321	345.399	4070
human	mouse	CC	simGIC	fsBMA	0.540637	420.836	418.713	422.958	4070	2.0649	363.618	361.36	365.875	4070
human	mouse	CC	simGIC	fsMax	0.997996	618.822	616.048	621.597	4070	0.711423	655.293	652.316	658.27	4070
human	mouse	CC	simGIC	fsBMM	0.599653	450.622	448.43	452.814	4070	1.67014	413.84	411.416	416.264	4070
human	mouse	CC	simIC	fsAvg	0.120392	597.596	594.977	600.214	4070	2.04726	662.022	659.194	664.85	4070
human	mouse	CC	simIC	fsABM	0.288524	384.52	382.618	386.422	4070	2.96192	377.516	375.975	379.057	4070
human	mouse	CC	simIC	fsBMA	0.351556	385.489	383.579	387.399	4070	2.98597	406.818	405.38	408.255	4070
human	mouse	CC	simIC	fsMax	0.52456	604.027	601.422	606.631	4070	0.411142	774.933	765.195	784.671	4070
human	mouse	CC	simIC	fsBMM	0.410198	429.933	427.677	432.19	4070	2.71343	640.329	638.592	642.066	4070
human	mouse	CC	simJC	fsAvg	0.346542	732.778	730.271	735.284	4070	1.26696	453.013	450.825	455.201	4070
human	mouse	CC	simJC	fsABM	0.597747	407.071	405.174	408.969	4070	2.46509	332.404	330.565	334.243	4070
human	mouse	CC	simJC	fsBMA	0.644631	425.462	423.32	427.604	4070	2.4965	347.013	345.196	348.831	4070
human	mouse	CC	simJC	fsMax	0.997996	618.822	616.048	621.597	4070	1.01484	643.253	640.438	646.068	4070
human	mouse	CC	simJC	fsBMM	0.743407	456.164	454.049	458.28	4070	1.74518	413.244	410.966	415.523	4070
human	mouse	CC	simLin	fsAvg	0.272233	744.449	741.874	747.024	4070	1.37503	506.991	504.49	509.492	4070
human	mouse	CC	simLin	fsABM	0.592278	434.213	432.404	436.023	4070	2.31775	372.12	370.336	373.904	4070
human	mouse	CC	simLin	fsBMA	0.654224	424.276	422.369	426.182	4070	2.30725	368.884	366.984	370.785	4070
human	mouse	CC	simLin	fsMax	0.997996	618.822	616.048	621.597	4070	1.05302	712.956	709.882	716.029	4070
human	mouse	CC	simLin	fsBMM	0.748439	490.942	488.712	493.172	4070	1.66351	457.982	455.402	460.562	4070
human	mouse	CC	simRel	fsAvg	0.217395	663.964	661.362	666.567	4070	1.84899	486.804	484.634	488.975	4070
human	mouse	CC	simRel	fsABM	0.490946	407.791	405.832	409.75	4070	1.95591	391.622	389.428	393.817	4070
human	mouse	CC	simRel	fsBMA	0.596437	401.987	400.051	403.922	4070	2.00102	385.182	382.801	387.563	4070
human	mouse	CC	simRel	fsMax	0.921844	601.791	599.179	604.403	4070	1.18172	752.627	748.838	756.415	4070
human	mouse	CC	simRel	fsBMM	0.69898	457.556	455.33	459.781	4070	1.79601	441.964	439.484	444.445	4070
human	mouse	CC	simRes	fsAvg	0.448497	737.338	734.662	740.014	4070	1.51963	515.44	513.024	517.856	4070
human	mouse	CC	simRes	fsABM	0.816789	474.231	471.916	476.546	4070	2.25908	417.662	415.842	419.482	4070
human	mouse	CC	simRes	fsBMA	0.913427	478.627	476.324	480.929	4070	2.10008	416.293	414.171	418.416	4070
human	mouse	CC	simRes	fsMax	1.12474	702.582	699.492	705.673	4070	1.67081	493.298	490.851	495.745	4070
human	mouse	CC	simRes	fsBMM	1.02503	549.333	546.672	551.995	4070	1.70497	466.356	463.74	468.971	4070
human	mouse	MF	simGIC	fsAvg	0.151485	343.178	341.342	345.014	3254	1.62552	247.609	246.105	249.113	3254
human	mouse	MF	simGIC	fsABM	0.451	272.524	271.2	273.849	3254	2.47277	221.204	219.921	222.488	3254
human	mouse	MF	simGIC	fsBMA	0.482049	295.04	293.552	296.528	3254	2.27536	223.747	222.479	225.014	3254
human	mouse	MF	simGIC	fsMax	0.734197	408.409	406.753	410.065	3254	1.44443	414.507	412.629	416.384	3254
human	mouse	MF	simGIC	fsBMM	0.545536	312.133	310.61	313.657	3254	1.6558	271.436	269.666	273.205	3254
human	mouse	MF	simIC	fsAvg	0.114433	280.889	279.157	282.621	3252	2.45458	240.044	238.573	241.516	3252
human	mouse	MF	simIC	fsABM	0.27202	212.364	211.026	213.703	3252	2.89226	232.142	230.528	233.756	3252
human	mouse	MF	simIC	fsBMA	0.275449	220.698	219.16	222.236	3252	2.41534	249.191	247.361	251.021	3252
human	mouse	MF	simIC	fsMax	0.526404	294.311	293.108	295.514	3252	2.3645	293.778	292.09	295.465	3252
human	mouse	MF	simIC	fsBMM	0.332781	288.093	286.604	289.583	3252	2.91675	304.218	302.815	305.62	3252
human	mouse	MF	simJC	fsAvg	0.31536	441.489	439.764	443.214	3254	1.25482	255.191	253.698	256.684	3254
human	mouse	MF	simJC	fsABM	0.567874	293.987	292.691	295.283	3254	2.22961	214.484	213.306	215.663	3254
human	mouse	MF	simJC	fsBMA	0.601363	306.591	305.111	308.072	3254	2.26805	218.462	217.361	219.563	3254
human	mouse	MF	simJC	fsMax	0.959786	409.68	408.042	411.318	3254	1.38785	410.356	408.585	412.126	3254
human	mouse	MF	simJC	fsBMM	0.705731	324.373	322.968	325.779	3254	1.57906	264.924	263.219	266.63	3254
human	mouse	MF	simLin	fsAvg	0.234398	392.067	390.027	394.107	3252	1.55499	282.413	280.649	284.178	3252
human	mouse	MF	simLin	fsABM	0.520998	270.413	268.822	272.005	3252	2.40968	235.649	234.18	237.118	3252
human	mouse	MF	simLin	fsBMA	0.583282	289.778	288.224	291.332	3252	2.3001	241.04	239.507	242.573	3252
human	mouse	MF	simLin	fsMax	0.923322	408.796	407.153	410.438	3252	1.48626	449.493	447.394	451.592	3252
human	mouse	MF	simLin	fsBMM	0.671583	316.462	314.786	318.139	3252	1.63719	307.733	305.586	309.881	3252
human	mouse	MF	simRel	fsAvg	0.190719	322.547	320.579	324.514	3252	2.07947	255.124	253.518	256.731	3252
human	mouse	MF	simRel	fsABM	0.432581	220.982	219.602	222.362	3252	2.88592	229.116	227.601	230.63	3252
human	mouse	MF	simRel	fsBMA	0.481443	224.409	223.045	225.772	3252	2.45709	247.907	246.143	249.67	3252
human	mouse	MF	simRel	fsMax	0.904324	292.884	291.822	293.947	3252	1.70042	295.111	293.025	297.197	3252
human	mouse	MF	simRel	fsBMM	0.515671	280.271	278.318	282.224	3252	2.54916	311.716	310.171	313.26	3252
human	mouse	MF	simRes	fsAvg	0.39764	376.311	374.223	378.399	3254	1.84134	271.076	269.203	272.948	3254
human	mouse	MF	simRes	fsABM	0.886573	314.369	312.998	315.74	3254	3.06891	294.027	292.652	295.401	3254
human	mouse	MF	simRes	fsBMA	0.97564	321.764	320.34	323.189	3254	3.17896	299.053	297.661	300.446	3254
human	mouse	MF	simRes	fsMax	1.37934	367.449	365.843	369.055	3254	3.10244	305.178	303.818	306.537	3254
human	mouse	MF	simRes	fsBMM	1.1434	347.436	345.893	348.978	3254	2.92322	325.596	324.176	327.015	3254
human	mouse	BP+MF+CC	simGIC	fsAvg	0.0204854	234.969	233.267	236.671	2566	NA	NA	NA	NA	NA
human	mouse	BP+MF+CC	simGIC	fsABM	0.166128	96.1556	95.1358	97.1753	2566	NA	NA	NA	NA	NA
human	mouse	BP+MF+CC	simGIC	fsBMA	0.213449	99.2044	98.2654	100.144	2566	NA	NA	NA	NA	NA
human	mouse	BP+MF+CC	simGIC	fsMax	0.655711	171.276	169.971	172.58	2566	NA	NA	NA	NA	NA
human	mouse	BP+MF+CC	simGIC	fsBMM	0.373805	129.018	128.01	130.026	2566	NA	NA	NA	NA	NA
human	mouse	BP+MF+CC	simIC	fsAvg	0.0142418	189.836	188.228	191.443	2566	NA	NA	NA	NA	NA
human	mouse	BP+MF+CC	simIC	fsABM	0.0812024	79.7467	78.9019	80.5914	2566	NA	NA	NA	NA	NA
human	mouse	BP+MF+CC	simIC	fsBMA	0.100405	81.9644	81.1707	82.7582	2566	NA	NA	NA	NA	NA
human	mouse	BP+MF+CC	simIC	fsMax	0.293752	113.316	112.421	114.21	2566	NA	NA	NA	NA	NA
human	mouse	BP+MF+CC	simIC	fsBMM	0.163607	100.902	100.031	101.773	2566	NA	NA	NA	NA	NA
human	mouse	BP+MF+CC	simJC	fsAvg	0.0885326	268.889	267.214	270.563	2566	NA	NA	NA	NA	NA
human	mouse	BP+MF+CC	simJC	fsABM	0.240134	94.7156	93.6777	95.7534	2566	NA	NA	NA	NA	NA
human	mouse	BP+MF+CC	simJC	fsBMA	0.299238	96.7822	95.8311	97.7334	2566	NA	NA	NA	NA	NA
human	mouse	BP+MF+CC	simJC	fsMax	0.664502	173.969	172.633	175.305	2566	NA	NA	NA	NA	NA
human	mouse	BP+MF+CC	simJC	fsBMM	0.425696	123.24	122.204	124.276	2566	NA	NA	NA	NA	NA
human	mouse	BP+MF+CC	simLin	fsAvg	0.0560677	268.044	266.119	269.97	2566	NA	NA	NA	NA	NA
human	mouse	BP+MF+CC	simLin	fsABM	0.266346	97.9422	96.952	98.9324	2566	NA	NA	NA	NA	NA
human	mouse	BP+MF+CC	simLin	fsBMA	0.325148	98.32	97.4273	99.2127	2566	NA	NA	NA	NA	NA
human	mouse	BP+MF+CC	simLin	fsMax	0.689842	181.222	179.807	182.638	2566	NA	NA	NA	NA	NA
human	mouse	BP+MF+CC	simLin	fsBMM	0.484498	127.427	126.382	128.471	2566	NA	NA	NA	NA	NA
human	mouse	BP+MF+CC	simRel	fsAvg	0.0389579	226.876	225.111	228.64	2566	NA	NA	NA	NA	NA
human	mouse	BP+MF+CC	simRel	fsABM	0.19731	89.7511	88.7309	90.7713	2566	NA	NA	NA	NA	NA
human	mouse	BP+MF+CC	simRel	fsBMA	0.246778	90.2356	89.3169	91.1542	2566	NA	NA	NA	NA	NA
human	mouse	BP+MF+CC	simRel	fsMax	0.645763	129.658	128.547	130.768	2566	NA	NA	NA	NA	NA
human	mouse	BP+MF+CC	simRel	fsBMM	0.394157	119.324	118.25	120.399	2566	NA	NA	NA	NA	NA
human	mouse	BP+MF+CC	simRes	fsAvg	0.282244	208.036	206.493	209.578	2566	NA	NA	NA	NA	NA
human	mouse	BP+MF+CC	simRes	fsABM	1.17518	100.218	99.2738	101.162	2566	NA	NA	NA	NA	NA
human	mouse	BP+MF+CC	simRes	fsBMA	1.27973	103.818	102.896	104.74	2566	NA	NA	NA	NA	NA
human	mouse	BP+MF+CC	simRes	fsMax	3.21129	173.364	172.161	174.568	2566	NA	NA	NA	NA	NA
human	mouse	BP+MF+CC	simRes	fsBMM	1.90763	125.187	124.207	126.167	2566	NA	NA	NA	NA	NA
mouse	fly	BP+MF	simGIC	fsAvg	0.00928969	310.933	309.115	312.752	2516	NA	NA	NA	NA	NA
mouse	fly	BP+MF	simGIC	fsABM	0.0385304	241.311	239.775	242.848	2516	NA	NA	NA	NA	NA
mouse	fly	BP+MF	simGIC	fsBMA	0.0652238	233.356	231.927	234.784	2516	NA	NA	NA	NA	NA
mouse	fly	BP+MF	simGIC	fsMax	0.223736	249.022	247.376	250.669	2516	NA	NA	NA	NA	NA
mouse	fly	BP+MF	simGIC	fsBMM	0.10998	245.631	244.032	247.23	2516	NA	NA	NA	NA	NA
mouse	fly	BP+MF	simIC	fsAvg	0.0165932	392.076	390.311	393.84	2516	NA	NA	NA	NA	NA
mouse	fly	BP+MF	simIC	fsABM	0.0489958	234.36	232.874	235.846	2516	NA	NA	NA	NA	NA
mouse	fly	BP+MF	simIC	fsBMA	0.0683946	216.747	215.259	218.235	2516	NA	NA	NA	NA	NA
mouse	fly	BP+MF	simIC	fsMax	0.184654	217.831	216.399	219.263	2516	NA	NA	NA	NA	NA
mouse	fly	BP+MF	simIC	fsBMM	0.100058	237.173	235.635	238.712	2516	NA	NA	NA	NA	NA
mouse	fly	BP+MF	simJC	fsAvg	0.0532621	317.751	316.011	319.491	2516	NA	NA	NA	NA	NA
mouse	fly	BP+MF	simJC	fsABM	0.0993454	260.156	258.664	261.648	2516	NA	NA	NA	NA	NA
mouse	fly	BP+MF	simJC	fsBMA	0.131971	245.484	244.028	246.941	2516	NA	NA	NA	NA	NA
mouse	fly	BP+MF	simJC	fsMax	0.258045	265.307	263.771	266.842	2516	NA	NA	NA	NA	NA
mouse	fly	BP+MF	simJC	fsBMM	0.170136	250.516	249.002	252.029	2516	NA	NA	NA	NA	NA
mouse	fly	BP+MF	simLin	fsAvg	0.0489958	439.551	437.522	441.58	2516	NA	NA	NA	NA	NA
mouse	fly	BP+MF	simLin	fsABM	0.137537	275.093	273.441	276.745	2516	NA	NA	NA	NA	NA
mouse	fly	BP+MF	simLin	fsBMA	0.189909	240.013	238.507	241.519	2516	NA	NA	NA	NA	NA
mouse	fly	BP+MF	simLin	fsMax	0.436731	254.053	252.482	255.625	2516	NA	NA	NA	NA	NA
mouse	fly	BP+MF	simLin	fsBMM	0.288239	255.613	254.06	257.167	2516	NA	NA	NA	NA	NA
mouse	fly	BP+MF	simRel	fsAvg	0.0411935	432.667	430.842	434.491	2516	NA	NA	NA	NA	NA
mouse	fly	BP+MF	simRel	fsABM	0.114701	254.564	252.873	256.256	2516	NA	NA	NA	NA	NA
mouse	fly	BP+MF	simRel	fsBMA	0.169005	225.004	223.511	226.498	2516	NA	NA	NA	NA	NA
mouse	fly	BP+MF	simRel	fsMax	0.425589	227.564	226.144	228.984	2516	NA	NA	NA	NA	NA
mouse	fly	BP+MF	simRel	fsBMM	0.258535	251.422	249.951	252.894	2516	NA	NA	NA	NA	NA
mouse	fly	BP+MF	simRes	fsAvg	0.441006	491.302	489.51	493.095	2516	NA	NA	NA	NA	NA
mouse	fly	BP+MF	simRes	fsABM	0.974073	284.991	283.312	286.671	2516	NA	NA	NA	NA	NA
mouse	fly	BP+MF	simRes	fsBMA	1.16124	269.884	268.264	271.505	2516	NA	NA	NA	NA	NA
mouse	fly	BP+MF	simRes	fsMax	3.3918	273.524	272.242	274.806	2516	NA	NA	NA	NA	NA
mouse	fly	BP+MF	simRes	fsBMM	1.69422	292.871	291.222	294.52	2516	NA	NA	NA	NA	NA
mouse	fly	BP	simGIC	fsAvg	0.0606457	854.373	852.412	856.334	3452	1.22051	688.298	686.226	690.369	3452
mouse	fly	BP	simGIC	fsABM	0.163322	662.609	661.004	664.213	3452	2.43501	617.191	615.564	618.818	3452
mouse	fly	BP	simGIC	fsBMA	0.195155	657.64	655.979	659.301	3452	2.13341	611.084	609.254	612.915	3452
mouse	fly	BP	simGIC	fsMax	0.423166	662.831	661.158	664.504	3452	2.48265	613.929	612.332	615.526	3452
mouse	fly	BP	simGIC	fsBMM	0.233204	676.191	674.275	678.107	3452	2.00016	644.169	642.32	646.017	3452
mouse	fly	BP	simIC	fsAvg	0.102142	945.449	943.248	947.649	3452	1.33114	770.507	768.185	772.828	3452
mouse	fly	BP	simIC	fsABM	0.21743	699.84	698.019	701.661	3452	2.04143	649.711	647.67	651.752	3452
mouse	fly	BP	simIC	fsBMA	0.258196	664.004	662.167	665.842	3452	2.2876	630.756	628.895	632.616	3452
mouse	fly	BP	simIC	fsMax	0.509989	624.044	622.522	625.567	3452	2.50645	599.853	598.193	601.513	3452
mouse	fly	BP	simIC	fsBMM	0.31365	707.16	705.211	709.109	3452	1.80061	684.769	682.787	686.751	3452
mouse	fly	BP	simJC	fsAvg	0.199893	888.111	886.231	889.991	3452	0.855925	712.138	710.135	714.141	3452
mouse	fly	BP	simJC	fsABM	0.265464	673.769	672.175	675.363	3452	1.82878	600.667	599.046	602.287	3452
mouse	fly	BP	simJC	fsBMA	0.321247	662.28	661.009	663.551	3452	1.90388	606.453	605.017	607.89	3452
mouse	fly	BP	simJC	fsMax	0.445032	672.191	670.655	673.727	3452	1.859	606.702	605.183	608.222	3452
mouse	fly	BP	simJC	fsBMM	0.35063	680.191	678.707	681.675	3452	1.58578	630.2	628.548	631.852	3452
mouse	fly	BP	simLin	fsAvg	0.200089	1032.43	1030.14	1034.71	3452	1.19486	848.787	846.378	851.196	3452
mouse	fly	BP	simLin	fsABM	0.367776	753.702	751.808	755.597	3452	2.03238	682.662	680.725	684.6	3452
mouse	fly	BP	simLin	fsBMA	0.436134	698.422	696.594	700.25	3452	2.09846	643.222	641.396	645.048	3452
mouse	fly	BP	simLin	fsMax	0.743086	632.373	630.709	634.037	3452	2.43066	594.507	592.895	596.118	3452
mouse	fly	BP	simLin	fsBMM	0.514879	747.729	745.715	749.742	3452	1.73975	715.013	712.995	717.031	3452
mouse	fly	BP	simRel	fsAvg	0.166564	1004.56	1002.29	1006.83	3452	1.21466	830.449	827.96	832.938	3452
mouse	fly	BP	simRel	fsABM	0.337439	744.662	742.712	746.612	3452	2.10001	680.453	678.475	682.432	3452
mouse	fly	BP	simRel	fsBMA	0.403589	693.098	691.182	695.013	3452	2.04234	646.724	644.776	648.673	3452
mouse	fly	BP	simRel	fsMax	0.740147	631.64	630.012	633.268	3452	2.43581	595.836	594.199	597.472	3452
mouse	fly	BP	simRel	fsBMM	0.48725	745.324	743.219	747.429	3452	1.74638	716.729	714.631	718.826	3452
mouse	fly	BP	simRes	fsAvg	0.557426	1037.44	1035	1039.87	3452	1.28173	854.68	852.263	857.097	3452
mouse	fly	BP	simRes	fsABM	1.07433	758.2	756.139	760.261	3452	2.01211	707.884	705.682	710.087	3452
mouse	fly	BP	simRes	fsBMA	1.2289	712.551	710.68	714.422	3452	1.94403	671.449	669.423	673.474	3452
mouse	fly	BP	simRes	fsMax	2.02823	723.391	721.72	725.063	3452	2.20027	664.302	662.407	666.197	3452
mouse	fly	BP	simRes	fsBMM	1.40993	747.396	745.177	749.614	3452	1.69378	707.569	705.303	709.835	3452
mouse	fly	CC	simGIC	fsAvg	0.128702	890.56	888.581	892.539	3386	1.14734	787.6	785.38	789.82	3386
mouse	fly	CC	simGIC	fsABM	0.303621	801.378	799.386	803.37	3386	1.72758	723.378	721.337	725.419	3386
mouse	fly	CC	simGIC	fsBMA	0.393169	749.476	747.511	751.44	3386	1.61424	695.996	693.833	698.158	3386
mouse	fly	CC	simGIC	fsMax	0.703033	750.169	747.931	752.407	3386	1.50849	741.6	739.253	743.947	3386
mouse	fly	CC	simGIC	fsBMM	0.486012	758.209	756.044	760.374	3386	1.43621	725.564	723.36	727.769	3386
mouse	fly	CC	simIC	fsAvg	0.117257	868.676	866.378	870.973	3386	1.36593	782.293	779.961	784.625	3386
mouse	fly	CC	simIC	fsABM	0.221136	742.796	740.801	744.79	3386	1.7675	710.942	708.818	713.067	3386
mouse	fly	CC	simIC	fsBMA	0.259915	686.107	683.998	688.215	3386	1.71324	684.022	681.769	686.275	3386
mouse	fly	CC	simIC	fsMax	0.444712	725.364	723.176	727.553	3386	2.00493	704.578	702.563	706.592	3386
mouse	fly	CC	simIC	fsBMM	0.340049	700.453	698.366	702.54	3386	1.78985	695.196	692.992	697.399	3386
mouse	fly	CC	simJC	fsAvg	0.282636	912.911	910.965	914.857	3388	0.594861	745.16	743.204	747.116	3388
mouse	fly	CC	simJC	fsABM	0.395734	775.822	773.61	778.035	3388	1.54212	688.773	686.873	690.673	3388
mouse	fly	CC	simJC	fsBMA	0.455266	742.747	740.63	744.863	3388	1.47694	672.716	670.671	674.76	3388
mouse	fly	CC	simJC	fsMax	0.565273	753.449	751.246	755.652	3388	1.42774	733.502	731.195	735.809	3388
mouse	fly	CC	simJC	fsBMM	0.478593	740.902	738.684	743.12	3388	1.28234	698.804	696.752	700.857	3388
mouse	fly	CC	simLin	fsAvg	0.262507	982.942	980.696	985.189	3386	1.18364	851.929	849.578	854.28	3386
mouse	fly	CC	simLin	fsABM	0.438424	800.044	797.917	802.172	3386	1.6565	733.52	731.248	735.792	3386
mouse	fly	CC	simLin	fsBMA	0.49295	737.018	734.832	739.204	3386	1.59346	693.031	690.836	695.226	3386
mouse	fly	CC	simLin	fsMax	0.810376	731.493	729.243	733.744	3386	1.40646	739.871	737.448	742.294	3386
mouse	fly	CC	simLin	fsBMM	0.586471	746.351	744.127	748.575	3386	1.39615	717.858	715.432	720.283	3386
mouse	fly	CC	simRel	fsAvg	0.201523	936.867	934.565	939.169	3386	1.34202	828.716	826.453	830.978	3386
mouse	fly	CC	simRel	fsABM	0.378686	783.493	781.384	785.602	3386	1.73654	725.067	722.913	727.221	3386
mouse	fly	CC	simRel	fsBMA	0.440258	717.147	714.97	719.324	3386	1.57397	690.951	688.566	693.337	3386
mouse	fly	CC	simRel	fsMax	0.707201	728.053	725.812	730.295	3386	1.73234	725.827	723.53	728.123	3386
mouse	fly	CC	simRel	fsBMM	0.534473	730.938	728.718	733.158	3386	1.51225	715.236	712.858	717.613	3386
mouse	fly	CC	simRes	fsAvg	0.61018	1007.32	1005.22	1009.43	3386	1.61897	868.031	865.918	870.144	3386
mouse	fly	CC	simRes	fsABM	0.886502	840.031	838.114	841.948	3386	1.99969	764.48	762.526	766.434	3386
mouse	fly	CC	simRes	fsBMA	0.881585	802.316	800.017	804.614	3386	1.82701	746.898	744.827	748.968	3386
mouse	fly	CC	simRes	fsMax	1.10233	801.218	798.719	803.716	3386	1.40334	733.133	730.678	735.588	3386
mouse	fly	CC	simRes	fsBMM	1.04796	734.871	732.573	737.169	3386	1.5849	722.542	720.299	724.785	3386
mouse	fly	MF	simGIC	fsAvg	0.0872233	407.644	405.892	409.397	3058	1.55466	413.084	411.512	414.657	3058
mouse	fly	MF	simGIC	fsABM	0.139978	406.782	405.123	408.441	3058	2.20697	400.129	398.687	401.571	3058
mouse	fly	MF	simGIC	fsBMA	0.226827	405.733	404.267	407.199	3058	2.27602	393.64	392.217	395.063	3058
mouse	fly	MF	simGIC	fsMax	0.348564	423.067	421.638	424.495	3058	1.8624	416.316	414.692	417.939	3058
mouse	fly	MF	simGIC	fsBMM	0.273471	411.138	409.656	412.62	3058	2.20911	395.498	394.049	396.947	3058
mouse	fly	MF	simIC	fsAvg	0.094705	479.502	477.437	481.567	3060	1.71809	433.004	431.052	434.956	3060
mouse	fly	MF	simIC	fsABM	0.178962	419.587	417.837	421.336	3060	2.37272	411.218	409.535	412.9	3060
mouse	fly	MF	simIC	fsBMA	0.23723	389.982	388.425	391.539	3060	2.96066	389.804	388.354	391.255	3060
mouse	fly	MF	simIC	fsMax	0.365727	408.742	407.425	410.059	3060	2.55857	395.689	394.158	397.22	3060
mouse	fly	MF	simIC	fsBMM	0.288301	399.164	397.582	400.747	3060	2.54528	397.027	395.452	398.602	3060
mouse	fly	MF	simJC	fsAvg	0.25703	472.009	470.458	473.56	3060	1.02187	407.089	405.5	408.678	3060
mouse	fly	MF	simJC	fsABM	0.317043	447.462	445.913	449.012	3060	1.76465	413.982	412.54	415.425	3060
mouse	fly	MF	simJC	fsBMA	0.3569	435.72	434.316	437.124	3060	1.92976	400.733	399.361	402.106	3060
mouse	fly	MF	simJC	fsMax	0.482868	451.231	449.838	452.624	3060	1.36367	422.858	421.236	424.48	3060
mouse	fly	MF	simJC	fsBMM	0.433783	437.16	435.727	438.593	3060	2.02761	401.938	400.672	403.203	3060
mouse	fly	MF	simLin	fsAvg	0.196464	537.68	535.631	539.729	3060	1.67642	475.093	473.178	477.008	3060
mouse	fly	MF	simLin	fsABM	0.340672	466.622	464.935	468.309	3060	2.27792	438.627	436.951	440.302	3060
mouse	fly	MF	simLin	fsBMA	0.449138	407.636	406.112	409.159	3060	2.38522	403.587	402.045	405.129	3060
mouse	fly	MF	simLin	fsMax	0.709365	417.916	416.459	419.372	3060	2.25788	424.422	422.696	426.148	3060
mouse	fly	MF	simLin	fsBMM	0.503567	421.378	419.665	423.09	3060	2.28572	409.467	407.76	411.173	3060
mouse	fly	MF	simRel	fsAvg	0.167686	512.249	510.208	514.289	3060	1.66916	451.098	449.133	453.062	3060
mouse	fly	MF	simRel	fsABM	0.296932	445.12	443.386	446.854	3060	2.40681	423.858	422.133	425.582	3060
mouse	fly	MF	simRel	fsBMA	0.384146	398.982	397.352	400.612	3060	2.74741	394.347	392.883	395.811	3060
mouse	fly	MF	simRel	fsMax	0.672411	411.956	410.735	413.176	3060	2.58386	395.422	393.878	396.966	3060
mouse	fly	MF	simRel	fsBMM	0.47169	406.124	404.49	407.759	3060	2.47923	404.324	402.717	405.932	3060
mouse	fly	MF	simRes	fsAvg	0.479644	604.769	602.676	606.862	3058	1.83931	456.898	454.926	458.87	3058
mouse	fly	MF	simRes	fsABM	0.801318	483.427	481.533	485.321	3058	2.4715	436.298	434.641	437.955	3058
mouse	fly	MF	simRes	fsBMA	0.892808	453.227	451.375	455.078	3058	2.73255	408.262	406.716	409.808	3058
mouse	fly	MF	simRes	fsMax	1.18049	430.538	428.773	432.303	3058	2.7072	404.916	403.376	406.455	3058
mouse	fly	MF	simRes	fsBMM	1.1133	439.902	438.344	441.461	3058	2.65086	428.093	426.559	429.628	3058
mouse	fly	BP+MF+CC	simGIC	fsAvg	0.017279	313.387	311.773	315	2104	NA	NA	NA	NA	NA
mouse	fly	BP+MF+CC	simGIC	fsABM	0.0726698	219.04	217.558	220.522	2104	NA	NA	NA	NA	NA
mouse	fly	BP+MF+CC	simGIC	fsBMA	0.149089	222.671	221.386	223.956	2104	NA	NA	NA	NA	NA
mouse	fly	BP+MF+CC	simGIC	fsMax	0.423781	228.093	226.756	229.431	2104	NA	NA	NA	NA	NA
mouse	fly	BP+MF+CC	simGIC	fsBMM	0.162512	251.76	250.145	253.375	2104	NA	NA	NA	NA	NA
mouse	fly	BP+MF+CC	simIC	fsAvg	0.0153641	311.671	310.01	313.332	2104	NA	NA	NA	NA	NA
mouse	fly	BP+MF+CC	simIC	fsABM	0.0509374	175.044	173.703	176.386	2104	NA	NA	NA	NA	NA
mouse	fly	BP+MF+CC	simIC	fsBMA	0.0748876	158.062	156.866	159.258	2104	NA	NA	NA	NA	NA
mouse	fly	BP+MF+CC	simIC	fsMax	0.196526	150.262	148.959	151.565	2104	NA	NA	NA	NA	NA
mouse	fly	BP+MF+CC	simIC	fsBMM	0.137181	181.551	180.37	182.732	2104	NA	NA	NA	NA	NA
mouse	fly	BP+MF+CC	simJC	fsAvg	0.067112	320.027	318.351	321.702	2104	NA	NA	NA	NA	NA
mouse	fly	BP+MF+CC	simJC	fsABM	0.155956	228.062	226.811	229.313	2104	NA	NA	NA	NA	NA
mouse	fly	BP+MF+CC	simJC	fsBMA	0.211855	228.209	227.08	229.337	2104	NA	NA	NA	NA	NA
mouse	fly	BP+MF+CC	simJC	fsMax	0.450421	236.156	234.941	237.37	2104	NA	NA	NA	NA	NA
mouse	fly	BP+MF+CC	simJC	fsBMM	0.237337	246.827	245.262	248.391	2104	NA	NA	NA	NA	NA
mouse	fly	BP+MF+CC	simLin	fsAvg	0.0636651	364.053	362.345	365.762	2104	NA	NA	NA	NA	NA
mouse	fly	BP+MF+CC	simLin	fsABM	0.1644	218.218	216.851	219.585	2104	NA	NA	NA	NA	NA
mouse	fly	BP+MF+CC	simLin	fsBMA	0.24538	194.484	193.245	195.724	2104	NA	NA	NA	NA	NA
mouse	fly	BP+MF+CC	simLin	fsMax	0.575186	219.142	217.903	220.382	2104	NA	NA	NA	NA	NA
mouse	fly	BP+MF+CC	simLin	fsBMM	0.401986	233.071	231.813	234.329	2104	NA	NA	NA	NA	NA
mouse	fly	BP+MF+CC	simRel	fsAvg	0.047829	350.698	349.067	352.329	2104	NA	NA	NA	NA	NA
mouse	fly	BP+MF+CC	simRel	fsABM	0.129076	204.813	203.382	206.244	2104	NA	NA	NA	NA	NA
mouse	fly	BP+MF+CC	simRel	fsBMA	0.205887	181.778	180.581	182.975	2104	NA	NA	NA	NA	NA
mouse	fly	BP+MF+CC	simRel	fsMax	0.540877	196.102	194.927	197.277	2104	NA	NA	NA	NA	NA
mouse	fly	BP+MF+CC	simRel	fsBMM	0.347255	210.658	209.348	211.967	2104	NA	NA	NA	NA	NA
mouse	fly	BP+MF+CC	simRes	fsAvg	0.397381	373.68	372.185	375.175	2104	NA	NA	NA	NA	NA
mouse	fly	BP+MF+CC	simRes	fsABM	0.901661	189.467	188.038	190.895	2104	NA	NA	NA	NA	NA
mouse	fly	BP+MF+CC	simRes	fsBMA	1.13322	173.516	172.22	174.811	2104	NA	NA	NA	NA	NA
mouse	fly	BP+MF+CC	simRes	fsMax	2.75217	169.951	168.629	171.273	2104	NA	NA	NA	NA	NA
mouse	fly	BP+MF+CC	simRes	fsBMM	1.5367	188.151	186.653	189.649	2104	NA	NA	NA	NA	NA
