# Supplementary material for: Exploring Approaches for Detecting Protein Functional Similarity within an Orthology-based Framework
Source: Sci Rep. 2017 Mar 23;7:381. doi: 10.1038/s41598-017-00465-5 (PMC5428484; doi:10.1038/s41598-017-00465-5)
Supplement: Supplementary file 3 — Data File S2 [file 41598_2017_465_MOESM3_ESM.xls]

## Sheet: legend
Column name	Description
organism1	First organism name of an orthology relationship.
organism2	Second organism name of an orthology relationship.
ontology	Ontology name, as used in the manuscript.
semsim	Semantic similarity name, as used in the manuscript.
funsim	Mixing strategy name, as used in the manuscript.
mean	Distribution mean.
sd	Standard deviation of distribution.
median	Distribution median.
mad	Median absolute deviation.
max2	Normalization constant used in scatter plot of Supplementary Figure S5.

## Sheet: centrality_spread
organism1	organism2	ontology	semsim	funsim	mean	sd	median	mad	max2
human	mouse	BP	simRes	fsMax	0.996758	0.679446	0.9409	0.746681	5.73251
human	mouse	BP	simRes	fsAvg	0.399155	0.278474	0.351452	0.240228	5.55642
human	mouse	BP	simRes	fsBMM	0.813377	0.517592	0.784324	0.565884	5.55642
human	mouse	BP	simRes	fsBMA	0.66501	0.413273	0.641406	0.448183	5.55642
human	mouse	BP	simRes	fsABM	0.582786	0.379713	0.53834	0.385719	5.55642
human	mouse	BP	simLin	fsMax	0.382856	0.251142	0.361857	0.270812	1
human	mouse	BP	simLin	fsAvg	0.14769	0.110738	0.125475	0.0849405	1
human	mouse	BP	simLin	fsBMM	0.311035	0.199642	0.297645	0.211839	1
human	mouse	BP	simLin	fsBMA	0.25252	0.158865	0.241694	0.167363	1
human	mouse	BP	simLin	fsABM	0.218933	0.145329	0.200624	0.145436	1
human	mouse	BP	simRel	fsMax	0.342774	0.259956	0.318935	0.295778	1
human	mouse	BP	simRel	fsAvg	0.112836	0.105734	0.0877106	0.0795197	1
human	mouse	BP	simRel	fsBMM	0.2692	0.204643	0.249139	0.228148	1
human	mouse	BP	simRel	fsBMA	0.212442	0.159958	0.19657	0.176952	1
human	mouse	BP	simRel	fsABM	0.179584	0.144143	0.15551	0.146476	1
human	mouse	BP	simIC	fsMax	0.206488	0.176013	0.175357	0.185685	1
human	mouse	BP	simIC	fsAvg	0.062083	0.063933	0.0460312	0.0446153	1
human	mouse	BP	simIC	fsBMM	0.156998	0.132516	0.134303	0.139347	1
human	mouse	BP	simIC	fsBMA	0.122356	0.101876	0.105976	0.10671	1
human	mouse	BP	simIC	fsABM	0.102091	0.0903459	0.0827921	0.0849783	1
human	mouse	BP	simJC	fsMax	0.302561	0.170586	0.252505	0.0904418	1
human	mouse	BP	simJC	fsAvg	0.187896	0.0569704	0.176582	0.0334014	1
human	mouse	BP	simJC	fsBMM	0.257436	0.114455	0.230033	0.0654427	1
human	mouse	BP	simJC	fsBMA	0.232344	0.0869275	0.213492	0.054863	1
human	mouse	BP	simJC	fsABM	0.217232	0.0751114	0.202598	0.0497602	1
human	mouse	BP	simGIC	fsMax	0.153327	0.221118	0.0660126	0.0819811	1
human	mouse	BP	simGIC	fsAvg	0.032913	0.0598555	0.016959	0.0178595	1
human	mouse	BP	simGIC	fsBMM	0.09948	0.144761	0.0502006	0.0598076	1
human	mouse	BP	simGIC	fsBMA	0.0746706	0.105853	0.0392809	0.0458363	1
human	mouse	BP	simGIC	fsABM	0.0594743	0.0883249	0.0308572	0.035699	1
human	fly	BP	simRes	fsMax	0.799413	0.637095	0.756351	0.680616	5.55642
human	fly	BP	simRes	fsAvg	0.360793	0.300889	0.29615	0.234067	4.30926
human	fly	BP	simRes	fsBMM	0.689451	0.523383	0.622207	0.627657	5.0793
human	fly	BP	simRes	fsBMA	0.559534	0.415027	0.519735	0.475733	4.30926
human	fly	BP	simRes	fsABM	0.484561	0.376962	0.408018	0.361955	4.30926
human	fly	BP	simLin	fsMax	0.304302	0.241555	0.272479	0.27467	1
human	fly	BP	simLin	fsAvg	0.132475	0.118218	0.103297	0.0842866	1
human	fly	BP	simLin	fsBMM	0.260725	0.202056	0.235475	0.225388	1
human	fly	BP	simLin	fsBMA	0.209968	0.159769	0.18925	0.176099	1
human	fly	BP	simLin	fsABM	0.179801	0.144174	0.148977	0.137096	1
human	fly	BP	simRel	fsMax	0.265719	0.245422	0.221914	0.285814	1
human	fly	BP	simRel	fsAvg	0.100355	0.112011	0.066887	0.0752199	1
human	fly	BP	simRel	fsBMM	0.221306	0.203021	0.18511	0.23241	1
human	fly	BP	simRel	fsBMA	0.173098	0.157577	0.144516	0.178303	1
human	fly	BP	simRel	fsABM	0.144267	0.140008	0.106529	0.1298	1
human	fly	BP	simIC	fsMax	0.156991	0.160325	0.116103	0.155061	1
human	fly	BP	simIC	fsAvg	0.0552484	0.0671701	0.0338996	0.0401599	1
human	fly	BP	simIC	fsBMM	0.127638	0.128404	0.0963691	0.126042	1
human	fly	BP	simIC	fsBMA	0.098721	0.0981411	0.0749225	0.0965256	1
human	fly	BP	simIC	fsABM	0.0813017	0.085869	0.0548604	0.0696373	1
human	fly	BP	simJC	fsMax	0.26194	0.14098	0.222638	0.0756961	1
human	fly	BP	simJC	fsAvg	0.18273	0.0548265	0.1711	0.0339979	1
human	fly	BP	simJC	fsBMM	0.236477	0.103286	0.211204	0.0604614	1
human	fly	BP	simJC	fsBMA	0.215171	0.0778789	0.197648	0.0506562	1
human	fly	BP	simJC	fsABM	0.201984	0.066322	0.187833	0.0454852	1
human	fly	BP	simGIC	fsMax	0.104087	0.170538	0.0399494	0.0545487	1
human	fly	BP	simGIC	fsAvg	0.029253	0.055717	0.0123883	0.0152871	1
human	fly	BP	simGIC	fsBMM	0.0765061	0.122877	0.0331366	0.0443734	1
human	fly	BP	simGIC	fsBMA	0.0572753	0.0888304	0.0259945	0.0343602	1
human	fly	BP	simGIC	fsABM	0.0452994	0.0725209	0.0195277	0.0255877	1
mouse	fly	BP	simRes	fsMax	0.895661	0.680669	0.842912	0.71807	6.03354
mouse	fly	BP	simRes	fsAvg	0.37441	0.294965	0.321056	0.235344	4.64519
mouse	fly	BP	simRes	fsBMM	0.762117	0.548691	0.756351	0.589735	6.03354
mouse	fly	BP	simRes	fsBMA	0.613026	0.431256	0.592806	0.476666	4.6585
mouse	fly	BP	simRes	fsABM	0.523273	0.390185	0.46497	0.394538	4.65406
mouse	fly	BP	simLin	fsMax	0.322851	0.241362	0.299236	0.276644	1
mouse	fly	BP	simLin	fsAvg	0.129871	0.107578	0.108153	0.0832595	1
mouse	fly	BP	simLin	fsBMM	0.273448	0.198146	0.259801	0.224992	1
mouse	fly	BP	simLin	fsBMA	0.218061	0.154845	0.208264	0.173544	1
mouse	fly	BP	simLin	fsABM	0.183882	0.139478	0.161282	0.141852	1
mouse	fly	BP	simRel	fsMax	0.287322	0.247635	0.253401	0.289579	1
mouse	fly	BP	simRel	fsAvg	0.099492	0.10238	0.0738831	0.0790327	1
mouse	fly	BP	simRel	fsBMM	0.236365	0.201166	0.215024	0.234676	1
mouse	fly	BP	simRel	fsBMA	0.183213	0.154318	0.166661	0.179188	1
mouse	fly	BP	simRel	fsABM	0.150216	0.13662	0.121729	0.141689	1
mouse	fly	BP	simIC	fsMax	0.172658	0.16584	0.135571	0.175478	1
mouse	fly	BP	simIC	fsAvg	0.0551845	0.062409	0.0383816	0.0435443	1
mouse	fly	BP	simIC	fsBMM	0.138195	0.130024	0.114666	0.139173	1
mouse	fly	BP	simIC	fsBMA	0.105848	0.0981201	0.088606	0.105625	1
mouse	fly	BP	simIC	fsABM	0.0856322	0.0853377	0.064325	0.0793431	1
mouse	fly	BP	simJC	fsMax	0.257922	0.142632	0.218803	0.0727955	1
mouse	fly	BP	simJC	fsAvg	0.17544	0.0500365	0.165826	0.0311525	1
mouse	fly	BP	simJC	fsBMM	0.229872	0.0991015	0.206907	0.0578941	1
mouse	fly	BP	simJC	fsBMA	0.208749	0.0744463	0.193274	0.0481935	1
mouse	fly	BP	simJC	fsABM	0.195406	0.0636453	0.18312	0.0431698	1
mouse	fly	BP	simGIC	fsMax	0.114612	0.178284	0.0491888	0.0661391	1
mouse	fly	BP	simGIC	fsAvg	0.0279273	0.0497344	0.0137778	0.0165568	1
mouse	fly	BP	simGIC	fsBMM	0.0812413	0.121433	0.0402463	0.0528077	1
mouse	fly	BP	simGIC	fsBMA	0.0600771	0.0870779	0.0311522	0.0404826	1
mouse	fly	BP	simGIC	fsABM	0.0466253	0.0712094	0.0226434	0.0292162	1
